# Supplementary material for: [N,N′-Bis(2,4,6-trimethyl­phen­yl)ethane-1,2-diimine-κ2 N,N′]tetra­carbonyl­chromium(0)
Source: Acta Crystallogr Sect E Struct Rep Online. 2012 Jun 16;68(Pt 7):m930. doi: 10.1107/S1600536812024786 (PMC3393193; doi:10.1107/S1600536812024786)
Supplement: Supplementary file 1 [file e-68-0m930-sup1.cif]

##############################################################################
#                                                                            #
# This CIF contains the data in a paper accepted for publication in          #
# Acta Crystallographica Section E. It conforms to the requirements of       #
# Notes for Authors for Acta Crystallographica Section E, and has been       #
# peer reviewed under the auspices of the IUCr Commission on Journals.       #
#                                                                            #
# Full details of the Crystallographic Information File format               #
# are given in the paper "The Crystallographic Information File (CIF):       #
# a New Standard Archive File for Crystallography" by S. R. Hall, F. H.      #
# Allen and I. D. Brown [Acta Cryst. (1991), A47, 655-685].                  #
#                                                                            #
# The current version of the core CIF dictionary is obtainable from          #
# ftp://ftp.iucr.org/pub/cif_core.dic.                                       #
#                                                                            #
# Software is freely available for graphical display of the structure(s)     #
# in this CIF. For information consult the CIF software page                 #
# http://www.iucr.org/resources/cif/software.                                #
#                                                                            #
# This file may be used for bona fide research purposes within the           #
# scientific community so long as proper attribution is given to the journal # 
# article from which it was obtained.                                        #
#                                                                            #
##############################################################################
data_I
_audit_creation_method     SHELXL-97
_chemical_name_systematic
;
[<i>N</i>,<i>N</i>'-Bis(2,4,6-trimethylphenyl)ethane-1,2-diimine-
\k^2^<i>N</i>,<i>N</i>']tetracarbonylchromium(0)
;
_chemical_name_common     .
_chemical_formula_moiety     'C24 H24 Cr N2 O4'
_chemical_formula_sum     'C24 H24 Cr N2 O4'
_chemical_formula_iupac     '[Cr (C20 H24 N2) (C O)4]'
_chemical_formula_weight     456.45
_chemical_melting_point     ?
_symmetry_cell_setting     monoclinic
_symmetry_space_group_name_H-M     'C c'
_symmetry_space_group_name_Hall     'C -2yc'
loop_
    _symmetry_equiv_pos_as_xyz
    'x, y, z'
    'x, -y, z+1/2'
    'x+1/2, y+1/2, z'
    'x+1/2, -y+1/2, z+1/2'
_cell_length_a     19.3119(18)
_cell_length_b     7.5303(7)
_cell_length_c     16.0769(15)
_cell_angle_alpha     90.00
_cell_angle_beta     100.912(2)
_cell_angle_gamma     90.00
_cell_volume     2295.7(4)
_cell_formula_units_Z     4
_cell_measurement_reflns_used     5595
_cell_measurement_theta_min     2.707
_cell_measurement_theta_max     26.423
_cell_measurement_temperature     293(2)
_exptl_crystal_description     tetrahedron
_exptl_crystal_colour     dark-blue
_exptl_crystal_size_max     0.46
_exptl_crystal_size_mid     0.38
_exptl_crystal_size_min     0.36
_exptl_crystal_density_diffrn     1.321
_exptl_crystal_density_meas     .
_exptl_crystal_density_method     'not measured'
_exptl_crystal_F_000     952
_exptl_absorpt_coefficient_mu     0.530
_exptl_absorpt_correction_type     multi-scan
_exptl_absorpt_process_details     '(SADABS; Bruker, 2001)'
_exptl_absorpt_correction_T_min     0.676
_exptl_absorpt_correction_T_max     0.826
_exptl_special_details     ?
_diffrn_ambient_temperature     293(2)
_diffrn_radiation_type     MoK\a
_diffrn_radiation_wavelength     0.71073
_diffrn_radiation_source     'fine-focus sealed tube'
_diffrn_radiation_monochromator     graphite
_diffrn_measurement_device_type     'Adapted Bruker (Siemens) P4'
_diffrn_measurement_method     '\f and \w scans'
_diffrn_detector_area_resol_mean     8.3
_diffrn_reflns_number     5784
_diffrn_reflns_av_R_equivalents     0.0214
_diffrn_reflns_av_sigmaI/netI     0.0349
_diffrn_reflns_theta_min     2.58
_diffrn_reflns_theta_max     25.24
_diffrn_reflns_theta_full     25.24
_diffrn_measured_fraction_theta_max     0.991
_diffrn_measured_fraction_theta_full     0.991
_diffrn_reflns_limit_h_min     -23
_diffrn_reflns_limit_h_max     15
_diffrn_reflns_limit_k_min     -8
_diffrn_reflns_limit_k_max     9
_diffrn_reflns_limit_l_min     -18
_diffrn_reflns_limit_l_max     15
_diffrn_standards_number     .
_diffrn_standards_interval_count     .
_diffrn_standards_interval_time     .
_diffrn_standards_decay_%     .
_refine_special_details
;
Refinement of <i>F</i>^2^ against ALL reflections. The weighted <i>R</i>-factor
<i>wR</i> and goodness of fit <i>S</i> are based on <i>F</i>^2^, conventional
<i>R</i>-factors <i>R</i> are based on <i>F</i>, with <i>F</i> set to zero for
negative <i>F</i>^2^. The threshold expression of <i>F</i>^2^ >
\s(<i>F</i>^2^) is used only for calculating <i>R</i>-factors(gt) <i>etc</i>.
and is not relevant to the choice of reflections for refinement.
<i>R</i>-factors based on <i>F</i>^2^ are statistically about twice as large
as those based on <i>F</i>, and <i>R</i>- factors based on ALL data will be
even larger.
;
_reflns_number_total     2708
_reflns_number_gt     2689
_reflns_threshold_expression     I>2\s(I)
_refine_ls_structure_factor_coef     Fsqd
_refine_ls_matrix_type     full
_refine_ls_R_factor_all     0.0293
_refine_ls_R_factor_gt     0.0291
_refine_ls_wR_factor_gt     0.0743
_refine_ls_wR_factor_ref     0.0746
_refine_ls_goodness_of_fit_ref     1.071
_refine_ls_restrained_S_all     1.070
_refine_ls_number_reflns     2708
_refine_ls_number_parameters     286
_refine_ls_number_restraints     2
_refine_ls_hydrogen_treatment     constr
_refine_ls_weighting_scheme     calc
_refine_ls_weighting_details
         'calc w=1/[\s^2^(Fo^2^)+(0.0589P)^2^+0.0184P] where P=(Fo^2^+2Fc^2^)/3'
_atom_sites_solution_hydrogens     geom
_atom_sites_solution_primary     direct
_atom_sites_solution_secondary     difmap
_refine_ls_shift/su_max     0.001
_refine_ls_shift/su_mean     0.000
_refine_diff_density_max     0.194
_refine_diff_density_min     -0.193
_refine_ls_extinction_method     none
_refine_ls_extinction_coef     .
_refine_ls_abs_structure_details     'Flack (1983), 652 Friedel pairs'
_refine_ls_abs_structure_Flack     0.018(14)
loop_
    _atom_type_symbol
    _atom_type_description
    _atom_type_scat_dispersion_real
    _atom_type_scat_dispersion_imag
    _atom_type_scat_source
    'C' 'C' 0.0033 0.0016
                         'International Tables Vol C Tables 4.2.6.8 and 6.1.1.4'
    'H' 'H' 0.0000 0.0000
                         'International Tables Vol C Tables 4.2.6.8 and 6.1.1.4'
    'N' 'N' 0.0061 0.0033
                         'International Tables Vol C Tables 4.2.6.8 and 6.1.1.4'
    'O' 'O' 0.0106 0.0060
                         'International Tables Vol C Tables 4.2.6.8 and 6.1.1.4'
    'Cr' 'Cr' 0.3209 0.6236
                         'International Tables Vol C Tables 4.2.6.8 and 6.1.1.4'
_computing_data_collection     'SMART (Bruker, 2001)'
_computing_cell_refinement     'SAINT (Bruker, 2001)'
_computing_data_reduction     'SAINT (Bruker, 2001)'
_computing_structure_solution     'SHELXTL (Sheldrick, 2008)'
_computing_structure_refinement
;
SHELXTL and SHELXL97 (Sheldrick, 2008)
;
_computing_molecular_graphics
;
ORTEP-3 for Windows (Farrugia, 1997), POV-Ray (Cason, 2004)
and Mercury (Macrae <i>et al.</i>, 2008)
;
_computing_publication_material
;
SHELXL97 (Sheldrick, 2008) and PLATON (Spek, 2009)
;
loop_
    _atom_site_type_symbol
    _atom_site_label
    _atom_site_fract_x
    _atom_site_fract_y
    _atom_site_fract_z
    _atom_site_U_iso_or_equiv
    _atom_site_adp_type
    _atom_site_calc_flag
    _atom_site_refinement_flags
    _atom_site_occupancy
    _atom_site_symmetry_multiplicity
    _atom_site_disorder_assembly
    _atom_site_disorder_group
    Cr Cr1 0.212075(18) 0.27015(4) 0.64486(2) 0.04182(11) Uani d . 1 1 . .
    C C1 0.29172(13) 0.1426(3) 0.69481(17) 0.0519(5) Uani d . 1 1 . .
    O O1 0.34138(11) 0.0624(3) 0.72228(16) 0.0767(6) Uani d . 1 1 . .
    C C2 0.14826(13) 0.0836(3) 0.63989(19) 0.0584(6) Uani d . 1 1 . .
    O O2 0.10907(13) -0.0316(3) 0.6367(2) 0.0928(8) Uani d . 1 1 . .
    C C3 0.19622(13) 0.2895(3) 0.75742(17) 0.0515(6) Uani d . 1 1 . .
    O O3 0.18859(14) 0.2804(3) 0.82656(15) 0.0765(6) Uani d . 1 1 . .
    C C4 0.23428(19) 0.1662(5) 0.54614(19) 0.0731(8) Uani d . 1 1 . .
    O O4 0.2498(2) 0.0830(5) 0.49413(18) 0.1281(13) Uani d . 1 1 . .
    N N1 0.13881(10) 0.4434(2) 0.57702(11) 0.0453(4) Uani d . 1 1 . .
    N N2 0.26563(9) 0.5096(2) 0.64851(12) 0.0439(4) Uani d . 1 1 . .
    C C5 0.16182(12) 0.6007(3) 0.56391(16) 0.0529(5) Uani d . 1 1 . .
    H H5 0.1345 0.6827 0.5289 0.063 Uiso calc R 1 1 . .
    C C6 0.23174(13) 0.6397(3) 0.60674(16) 0.0520(5) Uani d . 1 1 . .
    H H6 0.2517 0.7517 0.6048 0.062 Uiso calc R 1 1 . .
    C C11 0.06672(11) 0.4040(3) 0.53884(13) 0.0440(4) Uani d . 1 1 . .
    C C12 0.04958(13) 0.3506(3) 0.45416(14) 0.0496(5) Uani d . 1 1 . .
    C C13 -0.02004(14) 0.3115(4) 0.42077(15) 0.0544(5) Uani d . 1 1 . .
    H H13 -0.0319 0.2765 0.3644 0.065 Uiso calc R 1 1 . .
    C C14 -0.07296(12) 0.3223(4) 0.46827(15) 0.0525(5) Uani d . 1 1 . .
    C C15 -0.05452(12) 0.3769(4) 0.55176(15) 0.0540(5) Uani d . 1 1 . .
    H H15 -0.0894 0.3854 0.5843 0.065 Uiso calc R 1 1 . .
    C C16 0.01465(12) 0.4195(3) 0.58840(13) 0.0484(5) Uani d . 1 1 . .
    C C17 0.10406(15) 0.3377(5) 0.39831(17) 0.0701(7) Uani d . 1 1 . .
    H H17A 0.1275 0.2250 0.4070 0.105 Uiso calc R 1 1 . .
    H H17B 0.1380 0.4314 0.4124 0.105 Uiso calc R 1 1 . .
    H H17C 0.0813 0.3486 0.3400 0.105 Uiso calc R 1 1 . .
    C C18 -0.14839(18) 0.2744(5) 0.4295(2) 0.0701(8) Uani d . 1 1 . .
    H H18A -0.1704 0.3727 0.3967 0.105 Uiso calc R 1 1 . .
    H H18B -0.1739 0.2474 0.4737 0.105 Uiso calc R 1 1 . .
    H H18C -0.1487 0.1726 0.3935 0.105 Uiso calc R 1 1 . .
    C C19 0.03138(15) 0.4836(5) 0.67837(17) 0.0683(8) Uani d . 1 1 . .
    H H19A -0.0117 0.5040 0.6985 0.102 Uiso calc R 1 1 . .
    H H19B 0.0577 0.5923 0.6811 0.102 Uiso calc R 1 1 . .
    H H19C 0.0589 0.3955 0.7131 0.102 Uiso calc R 1 1 . .
    C C21 0.33116(11) 0.5518(3) 0.70416(14) 0.0466(5) Uani d . 1 1 . .
    C C22 0.39584(13) 0.4965(3) 0.68431(18) 0.0540(5) Uani d . 1 1 . .
    C C23 0.45673(12) 0.5362(4) 0.7433(2) 0.0678(7) Uani d . 1 1 . .
    H H23 0.5001 0.5020 0.7312 0.081 Uiso calc R 1 1 . .
    C C24 0.45589(15) 0.6228(4) 0.8178(2) 0.0687(7) Uani d . 1 1 . .
    C C25 0.39169(15) 0.6775(4) 0.83411(19) 0.0634(6) Uani d . 1 1 . .
    H H25 0.3905 0.7385 0.8841 0.076 Uiso calc R 1 1 . .
    C C26 0.32877(13) 0.6448(3) 0.77868(16) 0.0539(5) Uani d . 1 1 . .
    C C27 0.39987(16) 0.4046(5) 0.6026(2) 0.0702(8) Uani d . 1 1 . .
    H H27A 0.4453 0.4252 0.5885 0.105 Uiso calc R 1 1 . .
    H H27B 0.3639 0.4504 0.5583 0.105 Uiso calc R 1 1 . .
    H H27C 0.3930 0.2793 0.6087 0.105 Uiso calc R 1 1 . .
    C C28 0.5228(2) 0.6584(6) 0.8816(3) 0.0993(13) Uani d . 1 1 . .
    H H28A 0.5255 0.5782 0.9286 0.149 Uiso calc R 1 1 . .
    H H28B 0.5224 0.7785 0.9015 0.149 Uiso calc R 1 1 . .
    H H28C 0.5629 0.6410 0.8553 0.149 Uiso calc R 1 1 . .
    C C29 0.26070(19) 0.7080(4) 0.8015(3) 0.0721(8) Uani d . 1 1 . .
    H H29A 0.2231 0.6299 0.7770 0.108 Uiso calc R 1 1 . .
    H H29B 0.2506 0.8261 0.7801 0.108 Uiso calc R 1 1 . .
    H H29C 0.2651 0.7084 0.8620 0.108 Uiso calc R 1 1 . .
loop_
    _atom_site_aniso_label
    _atom_site_aniso_U_11
    _atom_site_aniso_U_22
    _atom_site_aniso_U_33
    _atom_site_aniso_U_12
    _atom_site_aniso_U_13
    _atom_site_aniso_U_23
    Cr1 0.04006(17) 0.03597(17) 0.04822(18) 0.00392(16) 0.00531(11) 0.00317(16)
    C1 0.0515(12) 0.0419(12) 0.0636(13) 0.0048(10) 0.0140(10) 0.0105(10)
    O1 0.0578(11) 0.0699(13) 0.1017(15) 0.0235(10) 0.0131(10) 0.0264(12)
    C2 0.0509(13) 0.0436(13) 0.0790(16) 0.0050(11) 0.0078(11) -0.0002(11)
    O2 0.0716(14) 0.0568(12) 0.151(2) -0.0180(11) 0.0228(14) -0.0118(14)
    C3 0.0418(11) 0.0514(14) 0.0601(16) 0.0053(10) 0.0066(10) 0.0071(10)
    O3 0.0736(15) 0.1005(17) 0.0578(13) 0.0106(11) 0.0187(10) 0.0143(10)
    C4 0.094(2) 0.0626(17) 0.0631(16) 0.0289(16) 0.0159(14) 0.0080(13)
    O4 0.201(3) 0.114(2) 0.0746(15) 0.079(2) 0.0382(19) -0.0077(15)
    N1 0.0472(9) 0.0409(9) 0.0457(9) 0.0068(7) 0.0033(7) 0.0012(7)
    N2 0.0392(8) 0.0408(9) 0.0522(9) 0.0017(7) 0.0100(7) 0.0032(7)
    C5 0.0520(12) 0.0423(12) 0.0605(13) 0.0081(9) 0.0007(9) 0.0082(9)
    C6 0.0521(12) 0.0385(11) 0.0641(13) -0.0009(9) 0.0075(10) 0.0070(10)
    C11 0.0448(11) 0.0395(11) 0.0444(10) 0.0074(8) -0.0002(8) 0.0023(8)
    C12 0.0565(12) 0.0492(13) 0.0423(10) 0.0042(10) 0.0075(9) 0.0019(9)
    C13 0.0577(13) 0.0592(12) 0.0415(11) 0.0062(12) -0.0030(9) -0.0058(10)
    C14 0.0462(12) 0.0503(12) 0.0559(13) 0.0070(11) -0.0029(9) -0.0019(10)
    C15 0.0446(11) 0.0595(13) 0.0559(13) 0.0095(10) 0.0047(9) -0.0060(10)
    C16 0.0471(11) 0.0506(13) 0.0444(11) 0.0099(9) 0.0010(8) -0.0047(9)
    C17 0.0644(16) 0.099(2) 0.0479(13) -0.0018(16) 0.0138(11) -0.0036(14)
    C18 0.0518(16) 0.080(2) 0.0725(18) 0.0039(12) -0.0041(13) -0.0128(14)
    C19 0.0547(12) 0.094(2) 0.0524(13) 0.0149(14) 0.0005(10) -0.0182(13)
    C21 0.0392(10) 0.0421(11) 0.0580(12) -0.0022(8) 0.0078(9) 0.0070(9)
    C22 0.0453(11) 0.0480(12) 0.0707(14) 0.0018(9) 0.0162(10) 0.0114(10)
    C23 0.0383(12) 0.0670(16) 0.098(2) -0.0027(11) 0.0126(12) 0.0189(15)
    C24 0.0564(14) 0.0599(15) 0.0838(19) -0.0161(12) -0.0019(12) 0.0153(14)
    C25 0.0675(16) 0.0540(13) 0.0657(15) -0.0134(13) 0.0046(12) 0.0007(12)
    C26 0.0506(12) 0.0477(13) 0.0640(14) -0.0078(10) 0.0127(10) 0.0000(10)
    C27 0.0645(16) 0.0698(18) 0.0823(18) 0.0057(14) 0.0293(13) 0.0070(15)
    C28 0.0674(19) 0.093(3) 0.121(3) -0.0246(19) -0.0228(19) 0.014(2)
    C29 0.0657(17) 0.0710(17) 0.085(2) -0.0084(14) 0.0280(15) -0.0213(15)
_geom_special_details
;
All e.s.d.'s (except the e.s.d. in the dihedral angle between two l.s. planes)
are estimated using the full covariance matrix. The cell e.s.d.'s are taken
into account individually in the estimation of e.s.d.'s in distances, angles
and torsion angles; correlations between e.s.d.'s in cell parameters are only
used when they are defined by crystal symmetry. An approximate (isotropic)
treatment of cell e.s.d.'s is used for estimating e.s.d.'s involving l.s.
planes.
;
loop_
    _geom_bond_atom_site_label_1
    _geom_bond_atom_site_label_2
    _geom_bond_site_symmetry_2
    _geom_bond_distance
    _geom_bond_publ_flag
    Cr1 C2 . 1.860(3) y
    Cr1 C1 . 1.862(2) y
    Cr1 C4 . 1.890(3) y
    Cr1 C3 . 1.897(3) y
    Cr1 N2 . 2.0740(19) y
    Cr1 N1 . 2.0756(18) y
    C1 O1 . 1.148(3) ?
    C2 O2 . 1.146(3) ?
    C3 O3 . 1.151(4) ?
    C4 O4 . 1.130(4) ?
    N1 C5 . 1.296(3) ?
    N1 C11 . 1.442(3) ?
    N2 C6 . 1.294(3) ?
    N2 C21 . 1.440(3) ?
    C5 C6 . 1.425(3) ?
    C5 H5 . 0.9300 ?
    C6 H6 . 0.9300 ?
    C11 C12 . 1.398(3) ?
    C11 C16 . 1.401(3) ?
    C12 C13 . 1.382(4) ?
    C12 C17 . 1.510(3) ?
    C13 C14 . 1.389(4) ?
    C13 H13 . 0.9300 ?
    C14 C15 . 1.384(3) ?
    C14 C18 . 1.516(4) ?
    C15 C16 . 1.391(3) ?
    C15 H15 . 0.9300 ?
    C16 C19 . 1.501(3) ?
    C17 H17A . 0.9600 ?
    C17 H17B . 0.9600 ?
    C17 H17C . 0.9600 ?
    C18 H18A . 0.9600 ?
    C18 H18B . 0.9600 ?
    C18 H18C . 0.9600 ?
    C19 H19A . 0.9600 ?
    C19 H19B . 0.9600 ?
    C19 H19C . 0.9600 ?
    C21 C26 . 1.396(3) ?
    C21 C22 . 1.409(3) ?
    C22 C23 . 1.396(4) ?
    C22 C27 . 1.500(4) ?
    C23 C24 . 1.368(5) ?
    C23 H23 . 0.9300 ?
    C24 C25 . 1.378(4) ?
    C24 C28 . 1.514(4) ?
    C25 C26 . 1.386(4) ?
    C25 H25 . 0.9300 ?
    C26 C29 . 1.507(4) ?
    C27 H27A . 0.9600 ?
    C27 H27B . 0.9600 ?
    C27 H27C . 0.9600 ?
    C28 H28A . 0.9600 ?
    C28 H28B . 0.9600 ?
    C28 H28C . 0.9600 ?
    C29 H29A . 0.9600 ?
    C29 H29B . 0.9600 ?
    C29 H29C . 0.9600 ?
loop_
    _geom_angle_atom_site_label_1
    _geom_angle_atom_site_label_2
    _geom_angle_atom_site_label_3
    _geom_angle_site_symmetry_1
    _geom_angle_site_symmetry_3
    _geom_angle
    _geom_angle_publ_flag
    C2 Cr1 C1 . . 96.63(12) ?
    C2 Cr1 C4 . . 84.56(15) ?
    C1 Cr1 C4 . . 81.28(13) ?
    C2 Cr1 C3 . . 82.74(12) ?
    C1 Cr1 C3 . . 84.11(11) ?
    C4 Cr1 C3 . . 159.37(13) ?
    C2 Cr1 N2 . . 168.64(9) ?
    C1 Cr1 N2 . . 93.98(9) ?
    C4 Cr1 N2 . . 101.09(13) ?
    C3 Cr1 N2 . . 94.36(10) ?
    C2 Cr1 N1 . . 94.11(9) ?
    C1 Cr1 N1 . . 167.48(9) ?
    C4 Cr1 N1 . . 93.40(10) ?
    C3 Cr1 N1 . . 103.65(9) ?
    N2 Cr1 N1 . . 75.83(7) ?
    O1 C1 Cr1 . . 177.1(2) y
    O2 C2 Cr1 . . 179.8(3) y
    O3 C3 Cr1 . . 172.0(2) y
    O4 C4 Cr1 . . 170.1(3) y
    C5 N1 C11 . . 116.85(18) ?
    C5 N1 Cr1 . . 116.04(15) ?
    C11 N1 Cr1 . . 126.99(14) ?
    C6 N2 C21 . . 117.0(2) ?
    C6 N2 Cr1 . . 116.32(16) ?
    C21 N2 Cr1 . . 125.75(14) ?
    N1 C5 C6 . . 115.6(2) ?
    N1 C5 H5 . . 122.2 ?
    C6 C5 H5 . . 122.2 ?
    N2 C6 C5 . . 115.7(2) ?
    N2 C6 H6 . . 122.1 ?
    C5 C6 H6 . . 122.1 ?
    C12 C11 C16 . . 120.98(19) ?
    C12 C11 N1 . . 120.35(19) ?
    C16 C11 N1 . . 118.67(18) ?
    C13 C12 C11 . . 118.2(2) ?
    C13 C12 C17 . . 119.4(2) ?
    C11 C12 C17 . . 122.3(2) ?
    C12 C13 C14 . . 122.5(2) ?
    C12 C13 H13 . . 118.8 ?
    C14 C13 H13 . . 118.8 ?
    C15 C14 C13 . . 118.0(2) ?
    C15 C14 C18 . . 121.4(2) ?
    C13 C14 C18 . . 120.6(2) ?
    C14 C15 C16 . . 121.9(2) ?
    C14 C15 H15 . . 119.0 ?
    C16 C15 H15 . . 119.0 ?
    C15 C16 C11 . . 118.35(19) ?
    C15 C16 C19 . . 119.8(2) ?
    C11 C16 C19 . . 121.9(2) ?
    C12 C17 H17A . . 109.5 ?
    C12 C17 H17B . . 109.5 ?
    H17A C17 H17B . . 109.5 ?
    C12 C17 H17C . . 109.5 ?
    H17A C17 H17C . . 109.5 ?
    H17B C17 H17C . . 109.5 ?
    C14 C18 H18A . . 109.5 ?
    C14 C18 H18B . . 109.5 ?
    H18A C18 H18B . . 109.5 ?
    C14 C18 H18C . . 109.5 ?
    H18A C18 H18C . . 109.5 ?
    H18B C18 H18C . . 109.5 ?
    C16 C19 H19A . . 109.5 ?
    C16 C19 H19B . . 109.5 ?
    H19A C19 H19B . . 109.5 ?
    C16 C19 H19C . . 109.5 ?
    H19A C19 H19C . . 109.5 ?
    H19B C19 H19C . . 109.5 ?
    C26 C21 C22 . . 121.1(2) ?
    C26 C21 N2 . . 118.43(19) ?
    C22 C21 N2 . . 120.4(2) ?
    C23 C22 C21 . . 116.9(3) ?
    C23 C22 C27 . . 121.1(2) ?
    C21 C22 C27 . . 122.0(2) ?
    C24 C23 C22 . . 123.3(2) ?
    C24 C23 H23 . . 118.4 ?
    C22 C23 H23 . . 118.4 ?
    C23 C24 C25 . . 118.0(3) ?
    C23 C24 C28 . . 121.9(3) ?
    C25 C24 C28 . . 120.1(3) ?
    C24 C25 C26 . . 122.4(3) ?
    C24 C25 H25 . . 118.8 ?
    C26 C25 H25 . . 118.8 ?
    C25 C26 C21 . . 118.3(2) ?
    C25 C26 C29 . . 119.1(3) ?
    C21 C26 C29 . . 122.6(2) ?
    C22 C27 H27A . . 109.5 ?
    C22 C27 H27B . . 109.5 ?
    H27A C27 H27B . . 109.5 ?
    C22 C27 H27C . . 109.5 ?
    H27A C27 H27C . . 109.5 ?
    H27B C27 H27C . . 109.5 ?
    C24 C28 H28A . . 109.5 ?
    C24 C28 H28B . . 109.5 ?
    H28A C28 H28B . . 109.5 ?
    C24 C28 H28C . . 109.5 ?
    H28A C28 H28C . . 109.5 ?
    H28B C28 H28C . . 109.5 ?
    C26 C29 H29A . . 109.5 ?
    C26 C29 H29B . . 109.5 ?
    H29A C29 H29B . . 109.5 ?
    C26 C29 H29C . . 109.5 ?
    H29A C29 H29C . . 109.5 ?
    H29B C29 H29C . . 109.5 ?
loop_
    _geom_torsion_atom_site_label_1
    _geom_torsion_atom_site_label_2
    _geom_torsion_atom_site_label_3
    _geom_torsion_atom_site_label_4
    _geom_torsion_site_symmetry_1
    _geom_torsion_site_symmetry_2
    _geom_torsion_site_symmetry_3
    _geom_torsion_site_symmetry_4
    _geom_torsion
    _geom_torsion_publ_flag
    C2 Cr1 N1 C5 . . . . -179.67(19) ?
    C1 Cr1 N1 C5 . . . . -30.5(6) ?
    C4 Cr1 N1 C5 . . . . -94.9(2) ?
    C3 Cr1 N1 C5 . . . . 96.82(18) ?
    N2 Cr1 N1 C5 . . . . 5.70(17) ?
    C2 Cr1 N1 C11 . . . . -3.74(19) ?
    C1 Cr1 N1 C11 . . . . 145.4(5) ?
    C4 Cr1 N1 C11 . . . . 81.0(2) ?
    C3 Cr1 N1 C11 . . . . -87.25(18) ?
    N2 Cr1 N1 C11 . . . . -178.36(18) ?
    C2 Cr1 N2 C6 . . . . -31.3(6) ?
    C1 Cr1 N2 C6 . . . . 169.63(18) ?
    C4 Cr1 N2 C6 . . . . 87.7(2) ?
    C3 Cr1 N2 C6 . . . . -105.99(18) ?
    N1 Cr1 N2 C6 . . . . -3.00(17) ?
    C2 Cr1 N2 C21 . . . . 137.3(5) ?
    C1 Cr1 N2 C21 . . . . -21.80(19) y
    C4 Cr1 N2 C21 . . . . -103.68(19) ?
    C3 Cr1 N2 C21 . . . . 62.59(18) ?
    N1 Cr1 N2 C21 . . . . 165.58(18) ?
    C11 N1 C5 C6 . . . . 176.19(19) ?
    Cr1 N1 C5 C6 . . . . -7.5(3) ?
    C21 N2 C6 C5 . . . . -169.4(2) ?
    Cr1 N2 C6 C5 . . . . 0.2(3) ?
    N1 C5 C6 N2 . . . . 4.8(3) ?
    C5 N1 C11 C12 . . . . 82.6(3) ?
    Cr1 N1 C11 C12 . . . . -93.3(2) ?
    C5 N1 C11 C16 . . . . -97.7(2) ?
    Cr1 N1 C11 C16 . . . . 86.4(2) ?
    C16 C11 C12 C13 . . . . -0.7(4) ?
    N1 C11 C12 C13 . . . . 178.9(2) ?
    C16 C11 C12 C17 . . . . 178.2(3) ?
    N1 C11 C12 C17 . . . . -2.2(4) ?
    C11 C12 C13 C14 . . . . -0.4(4) ?
    C17 C12 C13 C14 . . . . -179.3(3) ?
    C12 C13 C14 C15 . . . . 0.9(4) ?
    C12 C13 C14 C18 . . . . -178.7(3) ?
    C13 C14 C15 C16 . . . . -0.3(4) ?
    C18 C14 C15 C16 . . . . 179.3(3) ?
    C14 C15 C16 C11 . . . . -0.8(4) ?
    C14 C15 C16 C19 . . . . 178.0(3) ?
    C12 C11 C16 C15 . . . . 1.3(4) ?
    N1 C11 C16 C15 . . . . -178.4(2) ?
    C12 C11 C16 C19 . . . . -177.5(2) ?
    N1 C11 C16 C19 . . . . 2.8(4) ?
    C6 N2 C21 C26 . . . . 71.7(3) ?
    Cr1 N2 C21 C26 . . . . -96.8(2) ?
    C6 N2 C21 C22 . . . . -109.7(3) ?
    Cr1 N2 C21 C22 . . . . 81.8(2) ?
    C26 C21 C22 C23 . . . . 1.2(4) ?
    N2 C21 C22 C23 . . . . -177.4(2) ?
    C26 C21 C22 C27 . . . . -176.9(2) ?
    N2 C21 C22 C27 . . . . 4.6(4) ?
    C21 C22 C23 C24 . . . . 0.6(4) ?
    C27 C22 C23 C24 . . . . 178.7(3) ?
    C22 C23 C24 C25 . . . . -1.8(4) ?
    C22 C23 C24 C28 . . . . 178.0(3) ?
    C23 C24 C25 C26 . . . . 1.2(4) ?
    C28 C24 C25 C26 . . . . -178.6(3) ?
    C24 C25 C26 C21 . . . . 0.5(4) ?
    C24 C25 C26 C29 . . . . 179.6(3) ?
    C22 C21 C26 C25 . . . . -1.7(4) ?
    N2 C21 C26 C25 . . . . 176.8(2) ?
    C22 C21 C26 C29 . . . . 179.2(3) ?
    N2 C21 C26 C29 . . . . -2.2(4) ?
_iucr_refine_instructions_details
;
TITL ML06_Cc in Cc
CELL 0.71073  19.3119   7.5303  16.0769  90.000 100.912  90.000
ZERR    4.00   0.0018   0.0007   0.0015   0.000   0.002   0.000
LATT -7
SYMM X, -Y, 0.5+Z
SFAC C  H  N  O  Cr
UNIT 96 96 8 16 4
OMIT -2 50.48
L.S. 16
ACTA 50.48
BOND $H
CONF
FMAP 2
PLAN 5
TEMP 20
WGHT    0.058900    0.018400
FVAR       0.43227
MOLE 1
CR1   5    0.212075    0.270147    0.644860    11.00000    0.04006    0.03597 =
         0.04822    0.00317    0.00531    0.00392
C1    1    0.291718    0.142594    0.694811    11.00000    0.05146    0.04188 =
         0.06362    0.01047    0.01398    0.00483
O1    4    0.341377    0.062429    0.722276    11.00000    0.05784    0.06986 =
         0.10168    0.02637    0.01314    0.02349
C2    1    0.148257    0.083630    0.639893    11.00000    0.05090    0.04364 =
         0.07901   -0.00018    0.00778    0.00495
O2    4    0.109071   -0.031622    0.636711    11.00000    0.07158    0.05683 =
         0.15070   -0.01179    0.02278   -0.01798
C3    1    0.196220    0.289462    0.757421    11.00000    0.04177    0.05142 =
         0.06006    0.00710    0.00661    0.00528
O3    4    0.188587    0.280444    0.826561    11.00000    0.07361    0.10054 =
         0.05778    0.01427    0.01874    0.01059
C4    1    0.234277    0.166240    0.546135    11.00000    0.09401    0.06259 =
         0.06309    0.00797    0.01592    0.02891
O4    4    0.249843    0.082983    0.494127    11.00000    0.20055    0.11384 =
         0.07457   -0.00765    0.03820    0.07935
N1    3    0.138810    0.443353    0.577024    11.00000    0.04723    0.04086 =
         0.04567    0.00120    0.00331    0.00682
N2    3    0.265633    0.509587    0.648506    11.00000    0.03917    0.04077 =
         0.05215    0.00323    0.01001    0.00166
C5    1    0.161824    0.600663    0.563911    11.00000    0.05203    0.04231 =
         0.06047    0.00816    0.00074    0.00811
AFIX  43
H5    2    0.134499    0.682669    0.528851    11.00000   -1.20000
AFIX   0
C6    1    0.231740    0.639733    0.606737    11.00000    0.05212    0.03848 =
         0.06414    0.00697    0.00752   -0.00091
AFIX  43
H6    2    0.251719    0.751664    0.604776    11.00000   -1.20000
AFIX   0
C11   1    0.066725    0.403988    0.538839    11.00000    0.04480    0.03950 =
         0.04435    0.00230   -0.00021    0.00737
C12   1    0.049584    0.350622    0.454162    11.00000    0.05654    0.04920 =
         0.04232    0.00188    0.00747    0.00420
C13   1   -0.020040    0.311478    0.420773    11.00000    0.05766    0.05916 =
         0.04149   -0.00579   -0.00304    0.00620
AFIX  43
H13   2   -0.031912    0.276545    0.364385    11.00000   -1.20000
AFIX   0
C14   1   -0.072962    0.322344    0.468265    11.00000    0.04621    0.05031 =
         0.05594   -0.00190   -0.00285    0.00696
C15   1   -0.054521    0.376937    0.551760    11.00000    0.04457    0.05946 =
         0.05592   -0.00599    0.00466    0.00950
AFIX  43
H15   2   -0.089388    0.385398    0.584317    11.00000   -1.20000
AFIX   0
C16   1    0.014648    0.419522    0.588398    11.00000    0.04709    0.05057 =
         0.04442   -0.00469    0.00101    0.00993
C17   1    0.104056    0.337740    0.398309    11.00000    0.06436    0.09926 =
         0.04792   -0.00358    0.01381   -0.00178
AFIX 137
H17A  2    0.127533    0.225017    0.406993    11.00000   -1.50000
H17B  2    0.137958    0.431436    0.412392    11.00000   -1.50000
H17C  2    0.081310    0.348576    0.340032    11.00000   -1.50000
AFIX   0
C18   1   -0.148394    0.274371    0.429480    11.00000    0.05176    0.07982 =
         0.07247   -0.01276   -0.00412    0.00393
AFIX 137
H18A  2   -0.170414    0.372685    0.396714    11.00000   -1.50000
H18B  2   -0.173887    0.247438    0.473707    11.00000   -1.50000
H18C  2   -0.148656    0.172608    0.393454    11.00000   -1.50000
AFIX   0
C19   1    0.031383    0.483610    0.678371    11.00000    0.05465    0.09408 =
         0.05236   -0.01816    0.00055    0.01488
AFIX 137
H19A  2   -0.011695    0.503959    0.698460    11.00000   -1.50000
H19B  2    0.057678    0.592325    0.681072    11.00000   -1.50000
H19C  2    0.058870    0.395538    0.713131    11.00000   -1.50000
AFIX   0
C21   1    0.331161    0.551814    0.704164    11.00000    0.03920    0.04211 =
         0.05804    0.00697    0.00778   -0.00220
C22   1    0.395836    0.496537    0.684313    11.00000    0.04528    0.04797 =
         0.07074    0.01142    0.01616    0.00179
C23   1    0.456733    0.536194    0.743258    11.00000    0.03835    0.06698 =
         0.09787    0.01886    0.01256   -0.00271
AFIX  43
H23   2    0.500052    0.502029    0.731210    11.00000   -1.20000
AFIX   0
C24   1    0.455891    0.622777    0.817845    11.00000    0.05637    0.05985 =
         0.08385    0.01528   -0.00191   -0.01610
C25   1    0.391694    0.677461    0.834110    11.00000    0.06747    0.05398 =
         0.06572    0.00073    0.00457   -0.01341
AFIX  43
H25   2    0.390531    0.738525    0.884108    11.00000   -1.20000
AFIX   0
C26   1    0.328773    0.644801    0.778683    11.00000    0.05064    0.04768 =
         0.06396    0.00002    0.01268   -0.00775
C27   1    0.399872    0.404588    0.602596    11.00000    0.06448    0.06981 =
         0.08226    0.00698    0.02932    0.00566
AFIX 137
H27A  2    0.445346    0.425171    0.588526    11.00000   -1.50000
H27B  2    0.363885    0.450398    0.558309    11.00000   -1.50000
H27C  2    0.392968    0.279348    0.608656    11.00000   -1.50000
AFIX   0
C28   1    0.522784    0.658373    0.881639    11.00000    0.06739    0.09340 =
         0.12121    0.01398   -0.02276   -0.02458
AFIX 137
H28A  2    0.525472    0.578183    0.928563    11.00000   -1.50000
H28B  2    0.522401    0.778492    0.901550    11.00000   -1.50000
H28C  2    0.562907    0.641019    0.855267    11.00000   -1.50000
AFIX   0
C29   1    0.260703    0.708045    0.801517    11.00000    0.06571    0.07105 =
         0.08494   -0.02132    0.02796   -0.00844
AFIX 137
H29A  2    0.223074    0.629895    0.776966    11.00000   -1.50000
H29B  2    0.250571    0.826113    0.780122    11.00000   -1.50000
H29C  2    0.265114    0.708405    0.862006    11.00000   -1.50000
HKLF 4
REM  ML06_Cc in Cc
REM R1 =  0.0291 for   2689 Fo > 4sig(Fo)  and  0.0293 for all   2708 data
REM    286 parameters refined using      2 restraints
END
;
data_global
_journal_date_recd_electronic     2012-05-16
_journal_date_accepted     2012-05-30
_journal_name_full     'Acta Crystallographica, Section E'
_journal_year     2012
_journal_volume     68
_journal_issue      7
_journal_page_first     m930
_journal_page_last     m930
_journal_paper_category     QM
_journal_paper_doi     10.1107/S1600536812024786
_journal_coeditor_code     WM2632
_publ_contact_author_name     'Petrus H. van Rooyen'
_publ_contact_author_address
;
Department of Chemistry
University of Pretoria
Private Bag X20
Hatfield 0028
South Africa
;
_publ_contact_author_email     'phvr@up.ac.za'
_publ_contact_author_fax     ?
_publ_contact_author_phone     '+27 12 4202519'
_publ_section_title
;\
[<i>N</i>,<i>N</i>'-Bis(2,4,6-trimethylphenyl)ethane-1,2-diimine-\k^2^<i>N</i>,\
<i>N</i>']tetracarbonylchromium(0)
;
loop_
    _publ_author_name
    _publ_author_footnote
    _publ_author_address
    'Landman, Maril\'e' .
;
Department of Chemistry
University of Pretoria
Private Bag X20
Hatfield 0028
South Africa
;
    'Fraser, Roan' .
;
Department of Chemistry
University of Pretoria
Private Bag X20
Hatfield 0028
South Africa
;
    'Pretorius, Ren\'e' .
;
Department of Chemistry
University of Pretoria
Private Bag X20
Hatfield 0028
South Africa
;
    'Prinsloo, Rohen' .
;
Department of Chemistry
University of Pretoria
Private Bag X20
Hatfield 0028
South Africa
;
    'Liles, David C.' .
;
Department of Chemistry
University of Pretoria
Private Bag X20
Hatfield 0028
South Africa
;
    'Rooyen, Petrus H. van' ?
;
Department of Chemistry
University of Pretoria
Private Bag X20
Hatfield 0028
South Africa
;
