# Supplementary material for: [N,N′-Bis(2,4,6-trimethyl­phen­yl)ethane-1,2-diimine-κ2 N,N′]tetra­carbonyl­chromium(0)
Source: Acta Crystallogr Sect E Struct Rep Online. 2012 Jun 16;68(Pt 7):m930. doi: 10.1107/S1600536812024786 (PMC3393193; doi:10.1107/S1600536812024786)
Supplement: Supplementary file 2 [file e-68-0m930-Isup2.hkl]

# 
# h,k,l, Fc-squared, Fo-squared, sigma(Fo-squared) and status flag 
# 
data_I
_shelx_title ' ML06_Cc in Cc' 
_shelx_refln_list_code          4 
_shelx_F_calc_maximum      255.51 
_exptl_crystal_F_000       952.00 
_reflns_d_resolution_high  0.8335 
 
loop_ 
 _symmetry_equiv_pos_as_xyz 
 'x, y, z' 
 'x, -y, z+1/2' 
 'x+1/2, y+1/2, z' 
 'x+1/2, -y+1/2, z+1/2' 
 
_cell_length_a    19.3119 
_cell_length_b     7.5303 
_cell_length_c    16.0769 
_cell_angle_alpha  90.000 
_cell_angle_beta  100.912 
_cell_angle_gamma  90.000 
 
_shelx_F_squared_multiplier     1.000 
 
loop_ 
 _refln_index_h 
 _refln_index_k 
 _refln_index_l 
 _refln_F_squared_calc 
 _refln_F_squared_meas 
 _refln_F_squared_sigma 
 _refln_observed_status 
  -4   0 -18      150.83      158.41      8.78 o 
  -2   0 -18       41.08       55.07      4.44 o 
   0   0 -18      235.88      236.44     12.36 o 
   2   0 -18      306.09      340.32     17.02 o 
   4   0 -18      326.49      351.88     17.55 o 
   6   0 -18      110.35      115.12      7.39 o 
   8   0 -18      140.34      138.61      8.35 o 
  10   0 -18       64.31       62.56      5.19 o 
  12   0 -18       72.57       77.71      5.94 o 
  -3   1 -18       20.66       15.79      4.82 o 
  -1   1 -18        0.71       -0.27      1.98 o 
   1   1 -18       13.63       13.36      1.95 o 
   3   1 -18       29.23       23.68      2.29 o 
   5   1 -18       14.93       11.94      2.02 o 
   7   1 -18        2.43        3.32      1.69 o 
   9   1 -18        4.88        3.34      1.72 o 
  11   1 -18       17.72       18.36      2.94 o 
  -2   2 -18       94.95      118.86      7.12 o 
   0   2 -18       84.93       79.29      3.93 o 
   2   2 -18       46.28       49.01      3.09 o 
   4   2 -18       99.62      120.04      5.30 o 
   6   2 -18       60.28       57.63      3.40 o 
   8   2 -18      110.15      104.42      4.92 o 
  10   2 -18       78.72       78.38      4.23 o 
   1   3 -18       23.38       23.55      3.16 o 
   5   3 -18       42.23       45.49      4.55 o 
   7   3 -18        0.54        1.12      2.52 o 
  -5   1 -17      163.15      165.15      5.05 o 
  -3   1 -17      143.32      144.65      5.75 o 
  -1   1 -17      519.45      529.96     17.75 o 
   1   1 -17      267.79      280.76     10.07 o 
   3   1 -17      356.59      355.98     13.33 o 
   5   1 -17      234.27      245.24      9.06 o 
   7   1 -17      240.33      250.47      9.29 o 
   9   1 -17      105.73      111.12      5.01 o 
  11   1 -17      111.39      122.25      5.45 o 
  13   1 -17      154.71      166.93      6.93 o 
  -4   2 -17       39.12       36.92      2.10 o 
  -2   2 -17       80.92       79.15      3.85 o 
   0   2 -17       71.13       72.50      3.63 o 
   2   2 -17       43.35       42.50      2.76 o 
   4   2 -17       30.68       22.74      3.18 o 
   6   2 -17       43.20       36.73      2.73 o 
   8   2 -17       26.38       27.42      2.54 o 
  10   2 -17       29.51       20.44      2.41 o 
  12   2 -17        2.18       -0.40      1.67 o 
  -3   3 -17      125.66      140.70      7.81 o 
  -1   3 -17      178.35      188.23      7.23 o 
   1   3 -17      115.16      119.16      8.08 o 
   3   3 -17      220.14      227.40      8.57 o 
   5   3 -17      105.16      109.05      4.95 o 
   7   3 -17      270.09      287.93     10.61 o 
   9   3 -17      176.21      194.16      7.75 o 
  11   3 -17       92.67       93.85      4.76 o 
   2   4 -17       51.27       49.67      3.32 o 
   4   4 -17       69.99       68.53      3.81 o 
   6   4 -17       23.60       19.11      3.53 o 
  -8   0 -16        7.55        5.83      2.41 o 
  -6   0 -16       26.15       28.44      2.19 o 
  -4   0 -16       57.78       59.49      2.95 o 
  -2   0 -16      492.23      457.31     21.67 o 
   0   0 -16      452.20      436.22     20.87 o 
   2   0 -16      589.93      513.07     24.30 o 
   4   0 -16       94.78       92.53      5.89 o 
   6   0 -16      456.40      454.58     21.89 o 
   8   0 -16      334.19      349.10     17.34 o 
  10   0 -16      558.67      560.17     26.76 o 
  12   0 -16      243.40      253.57     13.38 o 
  14   0 -16      188.17      199.73     11.13 o 
  -7   1 -16        5.70        5.27      1.27 o 
  -5   1 -16       31.47       30.08      1.56 o 
  -3   1 -16        8.32        7.84      1.33 o 
  -1   1 -16      166.42      158.84      6.15 o 
   1   1 -16       26.46       29.54      2.33 o 
   3   1 -16       95.79       93.47      4.20 o 
   5   1 -16       26.47       29.25      3.64 o 
   7   1 -16       33.21       28.46      2.52 o 
   9   1 -16       30.72       25.86      2.48 o 
  11   1 -16        8.83        5.41      1.85 o 
  13   1 -16       11.40        9.30      3.13 o 
  -8   2 -16      133.35      145.58      5.63 o 
  -6   2 -16      242.88      256.06      8.78 o 
  -4   2 -16      278.21      295.51      8.15 o 
  -2   2 -16      142.95      155.51      4.76 o 
   0   2 -16      164.05      169.13      6.50 o 
   2   2 -16      115.70      115.87      4.91 o 
   4   2 -16      168.00      160.93      6.35 o 
   6   2 -16      652.41      650.31     21.65 o 
   8   2 -16      353.75      351.25     12.39 o 
  10   2 -16      460.75      452.47     15.63 o 
  12   2 -16      452.15      460.65     15.99 o 
  14   2 -16       70.57       67.91      5.46 o 
  -5   3 -16       83.39       90.93      6.21 o 
  -3   3 -16      125.47      118.62      4.93 o 
  -1   3 -16       68.95       62.86      3.30 o 
   1   3 -16       44.65       51.76      3.04 o 
   3   3 -16       10.96       12.08      1.92 o 
   5   3 -16       45.18       49.51      3.07 o 
   7   3 -16      161.76      160.96      6.64 o 
   9   3 -16       21.95       25.81      2.94 o 
  11   3 -16      144.16      147.82      6.32 o 
  13   3 -16       28.75       28.58      3.85 o 
  -4   4 -16      138.82      136.84      7.60 o 
  -2   4 -16      223.80      233.60      8.67 o 
   0   4 -16      106.37      108.84      4.81 o 
   2   4 -16      266.49      286.37     10.38 o 
   4   4 -16      320.35      312.60     11.27 o 
   6   4 -16      184.24      200.56      7.88 o 
   8   4 -16      142.91      153.85      6.52 o 
  10   4 -16       66.01       67.00      5.41 o 
   3   5 -16      119.27      136.84      8.78 o 
   5   5 -16        9.64        9.31      2.89 o 
  -9   1 -15       26.33       24.44      1.74 o 
  -7   1 -15      107.52      111.34      3.62 o 
  -5   1 -15      226.97      232.04      5.55 o 
  -3   1 -15      936.23      837.48     21.01 o 
  -1   1 -15      201.82      194.11      7.11 o 
   1   1 -15      314.40      301.92     10.50 o 
   3   1 -15      282.62      281.47      9.91 o 
   5   1 -15      556.67      547.91     25.80 o 
   7   1 -15      184.00      181.99      6.96 o 
   9   1 -15      431.89      436.09     14.93 o 
  11   1 -15      237.58      227.14      8.51 o 
  13   1 -15      524.27      538.80     18.30 o 
  -8   2 -15       14.39       12.18      1.78 o 
  -6   2 -15        8.91        8.19      1.68 o 
  -4   2 -15       65.95       67.53      2.65 o 
  -2   2 -15      203.71      211.58      7.68 o 
   0   2 -15      134.25      130.98      5.22 o 
   2   2 -15       59.08       52.34      2.84 o 
   4   2 -15      298.95      295.03     10.40 o 
   6   2 -15      176.62      174.58     11.64 o 
   8   2 -15      235.96      240.12      8.89 o 
  10   2 -15       12.43       11.58      1.95 o 
  12   2 -15      141.75      135.95      7.33 o 
  14   2 -15       58.44       50.68      4.76 o 
  -7   3 -15      115.49      117.52      7.12 o 
  -5   3 -15       87.76       87.69      3.89 o 
  -3   3 -15       86.87       81.78      3.73 o 
  -1   3 -15      115.05      126.80      5.12 o 
   1   3 -15      316.21      305.51     10.74 o 
   3   3 -15      218.28      227.85      8.36 o 
   5   3 -15      317.50      339.74     11.92 o 
   7   3 -15      672.55      680.37     22.63 o 
   9   3 -15      307.80      341.27     12.15 o 
  11   3 -15      197.02      212.38      8.23 o 
  13   3 -15       68.11       62.51      5.41 o 
  15   3 -15      218.14      246.88     13.11 o 
  -6   4 -15       27.47       33.56      3.80 o 
  -4   4 -15       19.71       18.28      1.98 o 
  -2   4 -15       78.21       80.41      3.80 o 
   0   4 -15       62.19       58.36      3.17 o 
   2   4 -15      168.66      167.38      6.60 o 
   4   4 -15      124.85      134.53      9.15 o 
   6   4 -15      377.78      383.05     13.45 o 
   8   4 -15       27.72       30.85      2.75 o 
  10   4 -15       17.74       20.02      3.26 o 
  12   4 -15        0.87        0.37      2.41 o 
  -3   5 -15       28.65       30.02      3.16 o 
  -1   5 -15       61.12       58.19      3.28 o 
   1   5 -15      162.09      181.35      7.17 o 
   3   5 -15      240.93      252.49      9.44 o 
   5   5 -15       11.64       14.17      2.19 o 
   7   5 -15       28.88       33.91      2.79 o 
   9   5 -15       73.03       68.18      5.41 o 
 -12   0 -14      114.39      111.16      6.48 o 
 -10   0 -14       14.15       11.88      2.68 o 
  -8   0 -14       91.90       96.51      3.94 o 
  -6   0 -14       84.76       82.63      3.50 o 
  -4   0 -14        2.47        1.08      1.26 o 
  -2   0 -14     1523.57     1432.42     77.65 o 
   0   0 -14      259.51      291.51     14.24 o 
   2   0 -14      858.90      802.39     36.82 o 
   4   0 -14      527.40      483.32     22.80 o 
   6   0 -14      454.59      483.85     22.91 o 
   8   0 -14     1056.10      981.94     45.01 o 
  10   0 -14      357.26      343.37     16.97 o 
  12   0 -14        9.01        8.24      2.41 o 
 -11   1 -14        8.30        9.85      2.68 o 
  -9   1 -14        5.51        5.75      1.26 o 
  -7   1 -14       75.07       67.29      2.60 o 
  -5   1 -14      230.18      242.94      5.72 o 
  -3   1 -14      235.12      240.36      5.63 o 
  -1   1 -14       25.45       22.25      1.59 o 
   1   1 -14       10.30        9.20      1.38 o 
   3   1 -14      123.35      127.35      5.05 o 
   5   1 -14      222.51      232.84      8.36 o 
   7   1 -14       87.61       95.14      4.18 o 
   9   1 -14      170.16      170.52      6.53 o 
  11   1 -14       78.00       76.20      3.78 o 
  13   1 -14      114.11      107.80      4.99 o 
 -10   2 -14       69.58       67.65      3.31 o 
  -8   2 -14      300.72      297.10      9.86 o 
  -6   2 -14      306.81      326.84      8.77 o 
  -4   2 -14      203.89      199.13      7.17 o 
  -2   2 -14       17.74       13.43      1.49 o 
   0   2 -14      116.09      114.41      4.61 o 
   2   2 -14       13.03       13.64      1.57 o 
   4   2 -14      347.70      362.93     12.45 o 
   6   2 -14      577.00      534.93     17.88 o 
   8   2 -14      316.02      302.85     12.58 o 
  10   2 -14      343.10      336.53     11.83 o 
  12   2 -14      563.18      599.22     32.67 o 
  14   2 -14      104.93      102.70      6.64 o 
  -9   3 -14       61.25       60.11      3.31 o 
  -7   3 -14        8.58       11.61      2.46 o 
  -5   3 -14       14.42       15.61      1.65 o 
  -3   3 -14        9.32       10.85      1.46 o 
  -1   3 -14       24.69       18.87      1.76 o 
   1   3 -14       31.93       31.10      2.19 o 
   3   3 -14       21.52       20.14      1.94 o 
   5   3 -14      386.46      387.82     13.34 o 
   7   3 -14        9.38       10.09      1.83 o 
   9   3 -14      136.38      126.91      5.35 o 
  11   3 -14      142.37      145.89      8.46 o 
  13   3 -14       13.43        8.03      2.73 o 
  -8   4 -14      228.15      230.34     12.26 o 
  -6   4 -14       69.32       60.74      4.71 o 
  -4   4 -14      178.05      173.67      6.55 o 
  -2   4 -14       98.87      104.59      4.44 o 
   0   4 -14      415.65      413.65     17.34 o 
   2   4 -14      294.34      305.42     10.78 o 
   4   4 -14      208.06      212.66      7.96 o 
   6   4 -14      575.84      616.84     20.62 o 
   8   4 -14      258.73      274.57     10.08 o 
  10   4 -14      131.70      139.68      8.30 o 
  12   4 -14       90.13       80.81      5.94 o 
  14   4 -14      239.65      268.61     14.08 o 
  -5   5 -14       32.99       26.79      2.22 o 
  -3   5 -14       68.04       64.68      3.33 o 
  -1   5 -14       43.26       39.54      2.62 o 
   1   5 -14       73.55       77.93      3.88 o 
   3   5 -14       78.15       74.45      3.83 o 
   5   5 -14      261.25      265.22      9.74 o 
   7   5 -14       31.11       30.75      2.60 o 
   9   5 -14       54.79       58.82      4.87 o 
  11   5 -14       67.12       75.25      5.46 o 
   0   6 -14      200.24      206.45      8.01 o 
   2   6 -14      154.98      166.43     10.84 o 
   4   6 -14       68.85       76.76      4.04 o 
 -13   1 -13      200.34      204.44      5.58 o 
 -11   1 -13      144.81      149.56      3.77 o 
  -9   1 -13      637.46      645.09     23.24 o 
  -7   1 -13      374.25      402.71      8.96 o 
  -5   1 -13      724.39      752.82     16.08 o 
  -3   1 -13      389.03      402.26      8.84 o 
  -1   1 -13      342.15      414.68     13.18 o 
   1   1 -13      390.37      387.51     15.39 o 
   3   1 -13      540.74      494.05     16.94 o 
   5   1 -13      296.07      304.37     10.50 o 
   7   1 -13      426.26      430.69     14.49 o 
   9   1 -13      578.13      559.18     18.58 o 
  11   1 -13      581.40      569.38     18.54 o 
  13   1 -13      291.47      307.62     14.77 o 
 -12   2 -13        2.82        2.36      0.97 o 
 -10   2 -13       86.06       86.39      2.94 o 
  -8   2 -13       40.85       39.86      3.04 o 
  -6   2 -13      158.99      163.76      4.80 o 
  -4   2 -13       45.54       46.00      2.43 o 
  -2   2 -13      282.91      277.70      9.55 o 
   0   2 -13       26.49       23.63      1.79 o 
   2   2 -13      126.70      136.38      5.28 o 
   4   2 -13      168.47      171.63      6.41 o 
   6   2 -13      522.93      472.48     15.86 o 
   8   2 -13      545.06      559.63     18.64 o 
  10   2 -13      261.80      272.11      9.93 o 
  12   2 -13      401.64      400.27     19.75 o 
  14   2 -13       38.36       39.17      3.85 o 
 -11   3 -13      142.38      141.38      3.75 o 
  -9   3 -13      492.31      506.06     12.51 o 
  -7   3 -13      150.71      151.41      6.35 o 
  -5   3 -13      159.29      156.01      5.80 o 
  -3   3 -13      168.21      185.18      6.73 o 
  -1   3 -13      324.97      325.65     11.14 o 
   1   3 -13       99.64      106.04      4.38 o 
   3   3 -13       50.67       53.50      2.83 o 
   5   3 -13      727.31      718.82     44.02 o 
   7   3 -13      314.85      361.92     12.52 o 
   9   3 -13       64.84       65.04      7.14 o 
  11   3 -13      218.48      238.80     12.52 o 
  13   3 -13      170.58      171.42      9.63 o 
 -10   4 -13       91.92       87.25      3.20 o 
  -8   4 -13      191.14      195.98      7.00 o 
  -6   4 -13       31.07       32.43      3.53 o 
  -4   4 -13       17.24       14.76      1.61 o 
  -2   4 -13       81.82       82.91      3.73 o 
   0   4 -13      268.72      250.10      8.92 o 
   2   4 -13       60.23       63.59      3.23 o 
   4   4 -13      197.53      211.12      7.81 o 
   6   4 -13      141.00      146.58      5.92 o 
   8   4 -13       62.30       66.75      3.56 o 
  10   4 -13       48.75       48.11      4.12 o 
  12   4 -13       32.98       28.79      3.59 o 
  14   4 -13       36.19       35.96      4.01 o 
  -7   5 -13      119.02      111.38      5.70 o 
  -5   5 -13       58.26       63.65      4.39 o 
  -3   5 -13      111.10      100.91      4.39 o 
  -1   5 -13      310.39      294.84     10.84 o 
   1   5 -13      120.34      125.56      5.25 o 
   3   5 -13      167.56      163.50      6.46 o 
   5   5 -13       44.75       42.27      2.81 o 
   7   5 -13      194.65      211.72      8.04 o 
   9   5 -13       78.29       87.98      5.78 o 
  11   5 -13       64.22       73.59      5.57 o 
  13   5 -13      226.69      253.83     13.81 o 
  -4   6 -13       43.54       55.50      4.23 o 
  -2   6 -13       66.67       56.86      3.25 o 
   0   6 -13       83.30       85.67      4.21 o 
   2   6 -13       19.08       18.61      2.12 o 
   4   6 -13       21.81       17.15      2.15 o 
   6   6 -13       12.08       11.56      2.84 o 
   8   6 -13       31.33       29.38      3.64 o 
  10   6 -13       50.96       52.02      4.76 o 
 -14   0 -12      209.86      225.17     14.24 o 
 -12   0 -12      232.39      230.35      7.45 o 
 -10   0 -12      447.62      431.46     18.36 o 
  -8   0 -12      147.96      154.17      5.43 o 
  -6   0 -12      247.13      249.59      8.15 o 
  -4   0 -12     2068.93     1986.71     58.43 o 
  -2   0 -12     2323.48     2336.47     68.33 o 
   0   0 -12     1701.29     1676.21     49.35 o 
   2   0 -12     1469.52     1532.69     68.82 o 
   4   0 -12     1727.09     1812.86     81.24 o 
   6   0 -12      223.06      229.00     11.45 o 
   8   0 -12     2083.33     2109.99     94.51 o 
  10   0 -12      158.82      150.12      7.60 o 
  12   0 -12      400.94      430.34     22.05 o 
 -13   1 -12       17.33       17.40      1.57 o 
 -11   1 -12       20.59       21.68      1.88 o 
  -9   1 -12      155.63      157.34      3.43 o 
  -7   1 -12      201.74      217.28      4.49 o 
  -5   1 -12      194.57      187.05      3.91 o 
  -3   1 -12      863.79      847.10     17.95 o 
  -1   1 -12       24.27       22.26      1.39 o 
   1   1 -12       68.47       74.60      3.29 o 
   3   1 -12       68.76       80.09      3.44 o 
   5   1 -12      319.68      319.69     10.90 o 
   7   1 -12      450.84      464.18     15.46 o 
   9   1 -12       27.59       23.52      2.12 o 
  11   1 -12      672.54      609.99     29.27 o 
  13   1 -12      148.78      159.16      9.10 o 
 -14   2 -12      166.52      165.67      4.65 o 
 -12   2 -12      153.52      157.25      3.96 o 
 -10   2 -12     1207.29     1156.56     23.31 o 
  -8   2 -12      326.70      322.46      7.02 o 
  -6   2 -12     1466.27     1359.16     33.04 o 
  -4   2 -12     1161.93     1070.71     26.12 o 
  -2   2 -12      168.97      202.00      7.13 o 
   0   2 -12      469.47      441.04     20.82 o 
   2   2 -12      405.29      402.66     19.35 o 
   4   2 -12      276.12      292.24     10.08 o 
   6   2 -12      573.44      601.07     19.75 o 
   8   2 -12      591.96      573.85     24.91 o 
  10   2 -12      384.41      378.23     13.11 o 
  12   2 -12      298.49      291.40     14.93 o 
  14   2 -12       13.90       10.65      2.46 o 
 -13   3 -12        2.44        3.29      1.21 o 
 -11   3 -12      226.49      232.52      5.45 o 
  -9   3 -12      152.03      147.27      4.33 o 
  -7   3 -12       40.32       44.88      2.01 o 
  -5   3 -12       63.43       68.37      3.08 o 
  -3   3 -12        9.96        9.93      1.28 o 
  -1   3 -12        2.82        1.09      1.34 o 
   1   3 -12      201.11      192.64      7.00 o 
   3   3 -12      117.73      109.84      5.46 o 
   5   3 -12      305.87      310.86     10.75 o 
   7   3 -12      211.58      226.91      8.27 o 
   9   3 -12      246.43      259.77      9.61 o 
  11   3 -12      151.25      140.86      8.30 o 
  13   3 -12       22.36       22.42      3.10 o 
 -10   4 -12      165.74      161.13      4.07 o 
  -8   4 -12      388.28      380.84     12.14 o 
  -6   4 -12      281.39      271.05      7.36 o 
  -4   4 -12      247.05      247.18      8.69 o 
  -2   4 -12      942.71      867.93     36.63 o 
   0   4 -12      428.96      384.96     13.07 o 
   2   4 -12      539.49      546.80     27.56 o 
   4   4 -12      559.02      566.85     19.08 o 
   6   4 -12      295.80      320.13     11.22 o 
   8   4 -12       23.06       21.70      2.16 o 
  10   4 -12      441.88      449.28     22.00 o 
  12   4 -12      176.00      172.97     10.11 o 
  14   4 -12      205.79      206.95     11.61 o 
  -9   5 -12      215.12      222.73      7.89 o 
  -7   5 -12       98.35       98.56      4.23 o 
  -5   5 -12       86.10       86.52      3.30 o 
  -3   5 -12      101.43      101.48      4.39 o 
  -1   5 -12      291.43      278.78      9.89 o 
   1   5 -12      153.54      146.31      5.81 o 
   3   5 -12      213.23      210.43      7.86 o 
   5   5 -12       84.43       84.97      4.04 o 
   7   5 -12      170.34      158.97      6.53 o 
   9   5 -12       33.78       31.47      3.37 o 
  11   5 -12       15.02       18.41      3.05 o 
  13   5 -12       11.25       12.04      3.00 o 
  -6   6 -12      162.07      155.37      5.68 o 
  -4   6 -12       49.18       53.88      3.07 o 
  -2   6 -12      180.70      173.09      6.76 o 
   0   6 -12      171.91      169.62      6.69 o 
   2   6 -12      187.94      189.94      7.89 o 
   4   6 -12      170.52      169.44      6.81 o 
   6   6 -12      143.93      145.57      8.40 o 
   8   6 -12       90.78       94.99      6.48 o 
  10   6 -12      173.20      199.35     11.08 o 
  12   6 -12      138.42      157.50      9.10 o 
   1   7 -12       13.70       12.95      3.10 o 
   3   7 -12       36.74       35.11      4.28 o 
 -15   1 -11      289.17      273.52      5.35 o 
 -13   1 -11      316.90      326.32      8.09 o 
 -11   1 -11      670.32      660.19     15.97 o 
  -9   1 -11      157.83      163.99      3.50 o 
  -7   1 -11     2127.65     2056.48     33.71 o 
  -5   1 -11      631.40      626.17     12.24 o 
  -3   1 -11     2389.76     2294.19     47.00 o 
  -1   1 -11     1851.58     1638.37     41.66 o 
   1   1 -11     2604.78     2609.78     79.28 o 
   3   1 -11     2505.89     2538.81     79.98 o 
   5   1 -11      838.76      801.24     26.58 o 
   7   1 -11     4896.58     5002.00    156.84 o 
   9   1 -11     1389.30     1381.45     44.54 o 
  11   1 -11      260.80      270.56     11.10 o 
  13   1 -11      101.38      100.19      6.15 o 
 -14   2 -11       19.41       18.18      1.35 o 
 -12   2 -11      150.72      154.99      3.88 o 
 -10   2 -11      349.37      319.79      7.01 o 
  -8   2 -11      192.67      197.17      4.58 o 
  -6   2 -11      197.01      217.15      4.97 o 
  -4   2 -11      249.52      240.15      6.35 o 
  -2   2 -11      226.97      223.81      6.26 o 
   0   2 -11      240.34      231.79      8.04 o 
   2   2 -11      283.05      302.65     10.29 o 
   4   2 -11      169.99      224.06      7.89 o 
   6   2 -11      346.19      341.97     11.58 o 
   8   2 -11     1122.94     1062.00     41.77 o 
  10   2 -11      250.65      260.24      9.44 o 
  12   2 -11       15.66       18.62      2.73 o 
 -13   3 -11      139.06      145.79      3.44 o 
 -11   3 -11      668.59      642.96     11.73 o 
  -9   3 -11      515.94      509.51     12.40 o 
  -7   3 -11      213.92      219.41      5.81 o 
  -5   3 -11      954.56      879.87     18.32 o 
  -3   3 -11      941.19      987.75     31.60 o 
  -1   3 -11      948.25      865.97     27.83 o 
   1   3 -11     1289.59     1112.96     35.61 o 
   3   3 -11      979.39     1021.79     32.79 o 
   5   3 -11     1459.92     1340.44     42.99 o 
   7   3 -11      284.16      283.45     10.46 o 
   9   3 -11       93.62       94.13      4.03 o 
  11   3 -11      496.35      486.58     22.69 o 
  13   3 -11       89.28       83.65      5.78 o 
 -12   4 -11       79.42       75.22      2.43 o 
 -10   4 -11      303.60      327.56      7.29 o 
  -8   4 -11       40.51       40.66      2.51 o 
  -6   4 -11       13.91       11.11      1.10 o 
  -4   4 -11      148.39      149.71      4.57 o 
  -2   4 -11      245.09      261.80      9.11 o 
   0   4 -11      406.50      391.28     15.81 o 
   2   4 -11      236.38      227.74      8.15 o 
   4   4 -11      581.45      552.18     30.34 o 
   6   4 -11      911.44      873.78     37.84 o 
   8   4 -11      266.12      294.80     10.80 o 
  10   4 -11       64.92       63.15      4.44 o 
  12   4 -11       15.86       11.35      2.68 o 
  14   4 -11      157.79      162.91      8.88 o 
 -11   5 -11        9.27        7.87      2.35 o 
  -9   5 -11      223.31      208.09      7.34 o 
  -7   5 -11      138.69      136.43      5.86 o 
  -5   5 -11      260.85      267.69      7.27 o 
  -3   5 -11      181.62      177.31      5.14 o 
  -1   5 -11      457.23      437.85     14.75 o 
   1   5 -11      184.64      183.12      6.84 o 
   3   5 -11      236.08      228.78      8.34 o 
   5   5 -11      149.10      147.70      6.19 o 
   7   5 -11       24.79       23.61      2.15 o 
   9   5 -11      357.70      359.75     18.36 o 
  11   5 -11      264.08      265.34     14.02 o 
  13   5 -11      218.85      249.66     13.27 o 
  -8   6 -11      149.85      147.17      7.49 o 
  -6   6 -11      192.59      196.41      5.99 o 
  -4   6 -11      257.68      250.92      7.04 o 
  -2   6 -11      235.58      235.95      8.65 o 
   0   6 -11       89.46       95.77      4.32 o 
   2   6 -11      218.61      213.89      8.01 o 
   4   6 -11      128.87      114.62      4.99 o 
   6   6 -11       61.63       63.74      4.92 o 
   8   6 -11       48.46       47.68      4.28 o 
  10   6 -11      248.40      266.25     14.13 o 
  12   6 -11       39.28       37.73      4.17 o 
  -3   7 -11       11.65        7.81      1.77 o 
  -1   7 -11       59.98       58.08      3.43 o 
   1   7 -11      213.78      196.85      7.63 o 
   3   7 -11       98.63      104.36      6.53 o 
   5   7 -11      158.38      161.36      9.15 o 
   7   7 -11       73.57       71.71      5.41 o 
 -16   0 -10      158.90      166.82      4.98 o 
 -14   0 -10      281.47      261.39      7.77 o 
 -12   0 -10      871.61      773.72     51.14 o 
 -10   0 -10      197.18      226.10      7.07 o 
  -8   0 -10     4555.64     4649.46    107.20 o 
  -6   0 -10     1076.60     1042.99     33.02 o 
  -4   0 -10     2198.22     2143.99     62.84 o 
  -2   0 -10     3413.37     3551.41     81.51 o 
   0   0 -10     1527.54     1575.84     46.19 o 
   2   0 -10      869.21      716.45     21.29 o 
   4   0 -10     3521.39     3497.54    159.16 o 
   6   0 -10     2016.69     1776.47     81.83 o 
   8   0 -10     1564.79     1510.11     68.72 o 
  10   0 -10      353.76      374.46     18.36 o 
  12   0 -10     1393.46     1367.38     59.99 o 
 -17   1 -10        9.27       10.21      1.64 o 
 -15   1 -10        3.18        2.28      0.82 o 
 -13   1 -10      175.24      170.46      3.82 o 
 -11   1 -10       80.73       71.17      1.74 o 
  -9   1 -10      893.11      857.01     15.50 o 
  -7   1 -10      255.90      267.01      4.78 o 
  -5   1 -10      408.80      414.84      7.86 o 
  -3   1 -10      392.00      390.28     10.01 o 
  -1   1 -10      482.06      493.90     10.40 o 
   1   1 -10      336.68      377.68     14.87 o 
   3   1 -10     1089.06     1053.93     33.28 o 
   5   1 -10     1550.27     1469.26     73.96 o 
   7   1 -10        7.72       10.31      2.62 o 
   9   1 -10       23.11       22.64      2.86 o 
  11   1 -10      199.60      197.51      7.42 o 
  13   1 -10       90.91       85.15      5.19 o 
 -16   2 -10      206.17      200.97      4.19 o 
 -14   2 -10      198.46      202.68      4.24 o 
 -12   2 -10      414.38      430.65      8.07 o 
 -10   2 -10      687.78      668.58     20.55 o 
  -8   2 -10     1110.17     1063.53     24.77 o 
  -6   2 -10     1979.20     1966.72     46.18 o 
  -4   2 -10     1250.31     1142.73     23.51 o 
  -2   2 -10      391.12      353.01      8.97 o 
   0   2 -10     2057.36     2079.49     65.58 o 
   2   2 -10     1615.52     1512.23     56.68 o 
   4   2 -10     1795.11     1765.10     56.48 o 
   6   2 -10     4281.69     4152.27    133.13 o 
   8   2 -10      990.29      934.70     55.77 o 
  10   2 -10     2321.10     2288.69     70.01 o 
  12   2 -10      968.63      890.43     39.23 o 
 -15   3 -10       69.27       73.31      2.31 o 
 -13   3 -10       46.89       51.68      1.73 o 
 -11   3 -10      367.36      386.87      8.19 o 
  -9   3 -10      197.65      206.04      5.50 o 
  -7   3 -10      324.47      360.34      8.90 o 
  -5   3 -10      907.89      831.13     19.60 o 
  -3   3 -10      137.75      158.53      4.49 o 
  -1   3 -10      585.86      576.13     18.77 o 
   1   3 -10      108.68      102.55      4.12 o 
   3   3 -10       94.04       93.92      4.04 o 
   5   3 -10       67.95       64.55      3.04 o 
   7   3 -10      703.03      654.02     31.87 o 
   9   3 -10      287.74      295.83     10.73 o 
  11   3 -10      665.12      621.77     27.56 o 
  13   3 -10      135.75      136.68      7.60 o 
 -14   4 -10       98.13       91.46      3.01 o 
 -12   4 -10       70.78       70.63      2.28 o 
 -10   4 -10      511.72      506.67     10.47 o 
  -8   4 -10      165.67      172.77      6.10 o 
  -6   4 -10       15.12       15.08      1.16 o 
  -4   4 -10      552.28      529.62     24.06 o 
  -2   4 -10     1054.04     1003.21     24.67 o 
   0   4 -10      875.78      822.21     26.58 o 
   2   4 -10     1407.62     1339.96     42.76 o 
   4   4 -10      839.17      795.84     45.33 o 
   6   4 -10      546.70      553.25     35.21 o 
   8   4 -10      918.57      908.26     28.76 o 
  10   4 -10      538.69      583.56     28.85 o 
  12   4 -10      580.93      553.53     27.78 o 
 -11   5 -10      152.24      165.48      9.53 o 
  -9   5 -10      135.79      145.64      5.50 o 
  -7   5 -10       53.17       55.66      2.23 o 
  -5   5 -10      108.47      108.06      3.47 o 
  -3   5 -10      227.16      221.89      6.15 o 
  -1   5 -10      146.42      134.17      5.29 o 
   1   5 -10      416.34      407.72     13.81 o 
   3   5 -10      268.71      271.07      9.59 o 
   5   5 -10      833.46      783.04     32.51 o 
   7   5 -10      241.28      258.01     13.75 o 
   9   5 -10      250.24      241.26     12.15 o 
  11   5 -10      218.81      219.16     12.31 o 
  13   5 -10      112.18      102.81      6.85 o 
  -8   6 -10      112.69      103.63      4.41 o 
  -6   6 -10      216.21      211.03      6.06 o 
  -4   6 -10       47.13       39.12      2.23 o 
  -2   6 -10      337.29      323.60     11.33 o 
   0   6 -10      165.88      172.94      6.65 o 
   2   6 -10      110.06      110.99      4.78 o 
   4   6 -10      144.96      134.77      5.57 o 
   6   6 -10       88.42       86.86      5.73 o 
   8   6 -10      559.02      582.43     27.72 o 
  10   6 -10       52.91       58.71      4.98 o 
  12   6 -10      179.33      207.92     11.13 o 
  -5   7 -10      231.91      250.79      9.25 o 
  -3   7 -10      316.35      325.35     18.01 o 
  -1   7 -10       68.10       71.68      5.03 o 
   1   7 -10       99.64      100.17      6.48 o 
   3   7 -10      164.50      174.41      9.69 o 
   5   7 -10      242.14      261.86     13.65 o 
   7   7 -10      320.73      330.42     16.27 o 
   9   7 -10      543.71      575.90     28.04 o 
 -17   1  -9      258.19      258.63      5.11 o 
 -15   1  -9      189.67      190.41      4.36 o 
 -13   1  -9      183.25      165.55      3.85 o 
 -11   1  -9      576.95      555.98     11.50 o 
  -9   1  -9     1235.18     1142.37     18.41 o 
  -7   1  -9      868.98      779.67     12.99 o 
  -5   1  -9     1593.98     1518.68     27.46 o 
  -3   1  -9     1614.57     1493.54     30.67 o 
  -1   1  -9     4025.92     4240.44     86.41 o 
   1   1  -9     1297.45     1152.62     27.97 o 
   3   1  -9     3601.78     3577.17     85.32 o 
   5   1  -9     4987.65     5334.29    168.59 o 
   7   1  -9     2224.02     2298.47     69.67 o 
   9   1  -9     2539.91     2391.83     92.59 o 
  11   1  -9      974.72      890.56     28.84 o 
  13   1  -9     1680.52     1685.65     69.68 o 
 -16   2  -9       20.51       20.55      1.22 o 
 -14   2  -9       17.04       19.05      1.10 o 
 -12   2  -9      151.04      155.95      3.35 o 
 -10   2  -9      605.60      599.87     12.40 o 
  -8   2  -9      868.32      811.78     19.07 o 
  -6   2  -9      262.37      269.74      5.92 o 
  -4   2  -9      294.50      303.68      8.18 o 
  -2   2  -9       94.31      115.03      3.24 o 
   0   2  -9      627.89      695.88     22.33 o 
   2   2  -9     1322.42     1305.44     40.70 o 
   4   2  -9      199.77      197.28      6.77 o 
   6   2  -9      194.44      185.01      6.51 o 
   8   2  -9     1057.18      997.19     48.97 o 
  10   2  -9      187.63      190.88      8.24 o 
  12   2  -9      224.22      221.40     11.51 o 
 -15   3  -9       99.16       90.33      2.14 o 
 -13   3  -9      248.21      242.07      4.89 o 
 -11   3  -9      821.88      727.93     14.65 o 
  -9   3  -9      557.32      547.50     17.55 o 
  -7   3  -9       75.24       78.94      2.20 o 
  -5   3  -9     1811.37     1720.02     35.23 o 
  -3   3  -9      850.87      775.09     19.13 o 
  -1   3  -9      788.77      732.11     55.47 o 
   1   3  -9     2453.73     2291.77     76.01 o 
   3   3  -9     1567.32     1392.93     44.09 o 
   5   3  -9     1534.26     1340.43     41.91 o 
   7   3  -9      369.62      337.72     19.45 o 
   9   3  -9     1049.89      959.25     29.29 o 
  11   3  -9     1324.90     1323.49     57.85 o 
  13   3  -9      455.70      522.39     23.01 o 
 -14   4  -9       52.88       52.85      1.98 o 
 -12   4  -9      161.83      160.97      3.93 o 
 -10   4  -9      181.67      185.91      4.35 o 
  -8   4  -9       32.44       33.66      1.93 o 
  -6   4  -9       11.01       11.09      1.05 o 
  -4   4  -9      816.03      790.64     19.65 o 
  -2   4  -9      365.76      377.45      9.72 o 
   0   4  -9      736.96      719.70     23.33 o 
   2   4  -9      221.87      226.98      7.94 o 
   4   4  -9      334.60      334.45     11.60 o 
   6   4  -9      416.77      397.64     13.66 o 
   8   4  -9      397.32      423.01     13.76 o 
  10   4  -9       50.96       51.16      4.28 o 
  12   4  -9      504.41      501.84     24.35 o 
 -13   5  -9      110.30      102.68      4.38 o 
 -11   5  -9      218.19      205.55      7.20 o 
  -9   5  -9      209.03      204.43      7.10 o 
  -7   5  -9      615.37      607.95     15.40 o 
  -5   5  -9      252.71      275.20      7.40 o 
  -3   5  -9      755.23      725.39     18.08 o 
  -1   5  -9      194.72      205.53      5.68 o 
   1   5  -9      285.79      317.67     10.95 o 
   3   5  -9      318.72      316.66     10.67 o 
   5   5  -9      112.97      108.99      6.21 o 
   7   5  -9      343.59      353.38     16.80 o 
   9   5  -9      639.97      595.06     28.69 o 
  11   5  -9      138.46      136.52      7.81 o 
  13   5  -9      162.30      182.50     10.06 o 
 -10   6  -9      164.23      161.42      6.09 o 
  -8   6  -9      267.37      271.71      7.50 o 
  -6   6  -9      700.48      688.97     17.35 o 
  -4   6  -9      180.55      182.57      5.28 o 
  -2   6  -9      142.34      154.62      6.03 o 
   0   6  -9      170.71      162.31      6.27 o 
   2   6  -9      382.04      369.95     12.77 o 
   4   6  -9       35.19       30.29      2.73 o 
   6   6  -9      148.71      146.48      8.51 o 
   8   6  -9      434.03      456.56     21.30 o 
  10   6  -9      330.13      341.82     17.45 o 
  12   6  -9       67.41       73.37      5.51 o 
  -7   7  -9       86.30       82.36      4.04 o 
  -5   7  -9        3.21        2.36      1.45 o 
  -3   7  -9       91.37       86.97      4.14 o 
  -1   7  -9      261.23      253.14      9.50 o 
   1   7  -9      109.51      127.51      5.40 o 
   3   7  -9      288.45      294.24     15.09 o 
   5   7  -9      104.29      104.41      6.42 o 
   7   7  -9      155.58      158.63      9.42 o 
   9   7  -9        7.34        5.78      2.68 o 
  11   7  -9       80.25       87.02      6.42 o 
 -18   0  -8      301.41      320.89     13.38 o 
 -16   0  -8      225.91      251.25      6.36 o 
 -14   0  -8      415.19      384.89      9.12 o 
 -12   0  -8      371.91      403.26     11.76 o 
 -10   0  -8     1695.91     1634.27     57.37 o 
  -8   0  -8     3097.10     3079.26     71.04 o 
  -6   0  -8     1278.05     1321.19     30.72 o 
  -4   0  -8     1315.09     1258.77     49.56 o 
  -2   0  -8     8781.51     9692.55    280.58 o 
   0   0  -8     1280.53     1258.53     30.51 o 
   2   0  -8     5801.08     6141.37    274.44 o 
   4   0  -8     3788.93     3582.64    152.53 o 
   6   0  -8     1825.94     1775.18     73.59 o 
   8   0  -8     3763.40     3757.37    160.71 o 
  10   0  -8     1317.70     1091.07     48.17 o 
  12   0  -8     1029.42     1195.21     51.22 o 
 -17   1  -8       22.61       24.95      1.47 o 
 -15   1  -8       15.50       13.04      1.09 o 
 -13   1  -8      420.97      393.14      7.32 o 
 -11   1  -8      449.39      418.95      7.83 o 
  -9   1  -8      753.40      736.16     15.52 o 
  -7   1  -8      343.76      341.87      5.90 o 
  -5   1  -8      166.75      211.47      4.13 o 
  -3   1  -8      175.86      196.33      3.84 o 
  -1   1  -8     2466.94     2897.50     59.14 o 
   1   1  -8     1317.72     1413.86     34.34 o 
   3   1  -8     3241.45     3763.48     89.56 o 
   5   1  -8     1107.51     1201.20     53.73 o 
   7   1  -8      446.47      400.04     13.60 o 
   9   1  -8      245.48      224.76      7.83 o 
  11   1  -8       23.31       21.14      1.78 o 
 -18   2  -8       62.49       64.90      2.57 o 
 -16   2  -8      317.19      317.29      5.60 o 
 -14   2  -8      387.92      430.09      7.26 o 
 -12   2  -8      513.91      536.72     15.83 o 
 -10   2  -8     1254.36     1208.94     24.17 o 
  -8   2  -8      991.84      913.64     21.23 o 
  -6   2  -8     2826.13     2979.38     60.53 o 
  -4   2  -8      560.64      538.31     11.25 o 
  -2   2  -8      439.51      405.79     10.92 o 
   0   2  -8     2017.33     1963.39     63.82 o 
   2   2  -8     1991.90     1883.18     60.79 o 
   4   2  -8     1508.27     1336.55     44.20 o 
   6   2  -8     1849.29     1673.25     52.45 o 
   8   2  -8     4071.41     4063.99    244.60 o 
  10   2  -8     3306.41     3338.85    155.74 o 
  12   2  -8      903.00      817.05     36.23 o 
 -17   3  -8       20.85       20.34      1.25 o 
 -15   3  -8      125.50      138.22      2.85 o 
 -13   3  -8      123.85      133.53      3.02 o 
 -11   3  -8      218.95      230.34      5.13 o 
  -9   3  -8     1198.40     1116.57     24.05 o 
  -7   3  -8      190.14      211.78      4.80 o 
  -5   3  -8      321.79      316.83      8.52 o 
  -3   3  -8      249.94      269.91      7.00 o 
  -1   3  -8      888.93      877.99     21.62 o 
   1   3  -8      328.48      315.97     10.16 o 
   3   3  -8       74.13       72.27      3.18 o 
   5   3  -8       69.48       96.07      9.85 o 
   7   3  -8      191.95      201.30      6.79 o 
   9   3  -8     1106.41     1152.85     36.03 o 
  11   3  -8      552.52      507.45     23.33 o 
  13   3  -8       46.05       41.80      3.69 o 
 -16   4  -8       33.00       34.30      1.95 o 
 -14   4  -8      292.38      296.52      6.54 o 
 -12   4  -8      491.52      496.60     10.29 o 
 -10   4  -8      150.72      152.95      3.68 o 
  -8   4  -8      231.56      260.76      5.13 o 
  -6   4  -8     1181.45     1069.45     26.28 o 
  -4   4  -8     1105.28     1070.40     26.22 o 
  -2   4  -8      332.59      361.77      9.27 o 
   0   4  -8     1544.95     1521.59     52.61 o 
   2   4  -8     1488.21     1419.25     45.05 o 
   4   4  -8     2122.61     2014.33    118.78 o 
   6   4  -8      650.52      653.01     20.91 o 
   8   4  -8     1180.22     1114.29     49.93 o 
  10   4  -8      425.52      415.35     20.34 o 
  12   4  -8      718.45      731.75     33.66 o 
 -13   5  -8      118.90      125.61      3.96 o 
 -11   5  -8      109.46      109.77      4.49 o 
  -9   5  -8      299.59      313.35     10.08 o 
  -7   5  -8      246.35      268.80      7.24 o 
  -5   5  -8      318.90      316.74      8.33 o 
  -3   5  -8      343.19      352.71      9.17 o 
  -1   5  -8      634.62      598.98     15.06 o 
   1   5  -8      667.95      680.29     22.61 o 
   3   5  -8      883.79      893.14     32.30 o 
   5   5  -8      443.75      457.82     29.89 o 
   7   5  -8      223.85      217.07     10.92 o 
   9   5  -8       44.81       48.81      3.91 o 
  11   5  -8       81.11       74.76      5.51 o 
 -12   6  -8      250.74      239.60     10.86 o 
 -10   6  -8       95.51       85.62      3.88 o 
  -8   6  -8      259.88      231.25      6.49 o 
  -6   6  -8      280.70      280.90      7.64 o 
  -4   6  -8      456.18      458.26     11.77 o 
  -2   6  -8      337.95      350.47     12.09 o 
   0   6  -8      199.27      194.84      7.20 o 
   2   6  -8        3.95        8.53      1.49 o 
   4   6  -8      201.29      213.38     11.45 o 
   6   6  -8      494.70      489.85     23.23 o 
   8   6  -8      221.45      213.96     12.04 o 
  10   6  -8       98.22       98.26      6.26 o 
  12   6  -8      319.31      347.70     16.97 o 
  -9   7  -8       82.40       81.99      3.61 o 
  -7   7  -8      312.86      320.27     11.32 o 
  -5   7  -8      262.22      279.77     10.07 o 
  -3   7  -8       97.19      101.70      4.60 o 
  -1   7  -8       62.52       59.64      3.29 o 
   1   7  -8       52.30       53.71      3.15 o 
   3   7  -8      311.55      310.14     16.86 o 
   5   7  -8      669.40      668.76     31.41 o 
   7   7  -8      632.11      630.97     29.06 o 
   9   7  -8      256.76      274.44     14.61 o 
  11   7  -8      247.87      238.53     12.58 o 
  -2   8  -8       15.34       11.45      3.21 o 
   0   8  -8      122.04      110.94      6.90 o 
   2   8  -8      174.89      163.71      9.31 o 
   4   8  -8        6.66        2.03      2.30 o 
   6   8  -8       36.72       40.14      4.50 o 
 -19   1  -7      102.60      102.05      2.91 o 
 -17   1  -7      220.34      234.38      5.19 o 
 -15   1  -7      155.23      158.77      3.70 o 
 -13   1  -7      664.15      611.22      9.96 o 
 -11   1  -7      376.62      385.70      7.90 o 
  -9   1  -7     1655.91     1668.40     29.48 o 
  -7   1  -7     1290.34     1253.40     20.62 o 
  -5   1  -7     2554.14     2641.27     47.40 o 
  -3   1  -7     3410.07     3686.16     66.21 o 
  -1   1  -7     4227.06     4360.30     89.37 o 
   1   1  -7     1293.62     1259.18     29.98 o 
   3   1  -7     7247.97     8215.87    200.05 o 
   5   1  -7     3648.57     3337.53    105.83 o 
   7   1  -7     5169.63     5343.57    165.83 o 
   9   1  -7     1191.32     1177.55     40.51 o 
  11   1  -7     1353.78     1320.34     42.71 o 
 -18   2  -7        8.36        6.73      0.97 o 
 -16   2  -7       83.41       80.31      1.93 o 
 -14   2  -7       10.20        9.21      0.91 o 
 -12   2  -7       55.40       49.80      1.51 o 
 -10   2  -7      173.07      185.50      3.85 o 
  -8   2  -7      272.76      315.33      7.72 o 
  -6   2  -7      616.65      590.96     12.32 o 
  -4   2  -7      214.47      250.20      5.42 o 
  -2   2  -7     1820.09     2072.80     42.11 o 
   0   2  -7      293.09      394.16     12.47 o 
   2   2  -7        6.03        4.37      0.78 o 
   4   2  -7       61.89       65.59      2.72 o 
   6   2  -7      258.00      271.46      8.59 o 
   8   2  -7     2331.13     2382.01    106.58 o 
  10   2  -7      648.07      610.31     24.32 o 
  12   2  -7        8.28        5.46      1.55 o 
 -17   3  -7       36.28       33.89      1.44 o 
 -15   3  -7      510.48      489.49      8.22 o 
 -13   3  -7      790.10      698.60     12.49 o 
 -11   3  -7     1080.29      992.75     19.61 o 
  -9   3  -7      717.98      654.48     13.09 o 
  -7   3  -7     2647.65     2540.61     51.74 o 
  -5   3  -7     1626.81     1510.49     30.92 o 
  -3   3  -7      366.98      325.87      8.25 o 
  -1   3  -7     1090.85      898.72     22.43 o 
   1   3  -7     3046.74     2976.31     96.12 o 
   5   3  -7      647.60      635.47     27.11 o 
   7   3  -7     1419.26     1359.80     40.13 o 
   9   3  -7     2090.03     2190.64     89.11 o 
  11   3  -7     1881.07     1915.83     83.54 o 
 -16   4  -7       36.46       33.54      1.47 o 
 -14   4  -7      190.05      186.85      4.44 o 
 -12   4  -7      338.64      338.34      7.24 o 
 -10   4  -7      401.68      426.51      9.66 o 
  -8   4  -7      344.60      332.53      6.36 o 
  -6   4  -7     1053.19     1040.59     21.12 o 
  -4   4  -7      973.03      956.51     33.24 o 
  -2   4  -7     1192.14     1114.34     27.28 o 
   0   4  -7      446.45      372.68     16.24 o 
   2   4  -7      694.23      661.69     22.38 o 
   4   4  -7     1089.70     1107.59     35.21 o 
   6   4  -7      414.95      410.61     13.68 o 
   8   4  -7       24.02       22.21      2.57 o 
  10   4  -7      195.85      205.08     11.19 o 
  12   4  -7      551.31      558.72     25.58 o 
 -15   5  -7      197.76      192.49      4.66 o 
 -13   5  -7      141.68      142.71      3.64 o 
 -11   5  -7      437.58      450.39     14.02 o 
  -9   5  -7      638.99      597.21     28.58 o 
  -7   5  -7     1285.39     1239.04     30.36 o 
  -5   5  -7      334.23      340.77      8.89 o 
  -3   5  -7     1069.96      968.20     31.09 o 
  -1   5  -7      786.04      795.48     19.52 o 
   1   5  -7      850.75      848.15     26.72 o 
   3   5  -7      784.97      704.12     21.63 o 
   5   5  -7      865.06      799.43     65.43 o 
   7   5  -7      476.95      451.64     21.78 o 
   9   5  -7      556.71      578.31     26.28 o 
 -12   6  -7       81.31       81.98      3.82 o 
 -10   6  -7      431.50      426.40     13.47 o 
  -8   6  -7      670.07      659.16     20.44 o 
  -6   6  -7      374.91      388.44     10.16 o 
  -4   6  -7       50.03       44.92      2.34 o 
  -2   6  -7      125.72      127.60      5.12 o 
   0   6  -7      305.57      301.65     10.42 o 
   2   6  -7      240.60      217.23      7.66 o 
   4   6  -7      103.77      112.39      7.06 o 
   6   6  -7      155.44      158.52      8.51 o 
   8   6  -7      499.84      562.74     25.42 o 
  10   6  -7      210.53      224.24     11.29 o 
  12   6  -7      119.97      133.74      8.24 o 
  -9   7  -7      141.24      147.42      4.95 o 
  -7   7  -7       35.29       30.02      2.56 o 
  -5   7  -7      137.32      137.09      5.62 o 
  -3   7  -7       89.96       88.72      4.08 o 
  -1   7  -7      696.48      673.04     31.84 o 
   1   7  -7      270.54      267.75     14.13 o 
   3   7  -7      458.42      457.09     22.53 o 
   5   7  -7       34.84       32.97      3.59 o 
   7   7  -7       51.49       57.16      4.87 o 
   9   7  -7       55.44       53.89      4.50 o 
  11   7  -7       49.91       54.80      4.60 o 
  -4   8  -7      138.15      142.17      6.01 o 
  -2   8  -7      189.80      194.00     10.44 o 
   0   8  -7       59.35       67.86      4.98 o 
   2   8  -7      179.95      173.24      9.95 o 
   4   8  -7      212.14      201.76     11.08 o 
   6   8  -7      259.46      264.27     13.97 o 
   8   8  -7       54.78       63.90      5.41 o 
 -20   0  -6      138.20      156.70      7.65 o 
 -18   0  -6      437.03      424.18     25.90 o 
 -16   0  -6      313.51      319.83      7.75 o 
 -14   0  -6      636.76      541.09     22.27 o 
 -12   0  -6     1039.17     1006.61     36.26 o 
 -10   0  -6     2376.27     2493.85     57.61 o 
  -8   0  -6     1872.94     1690.00     39.14 o 
  -6   0  -6     5414.17     5602.97    128.53 o 
  -4   0  -6     4262.45     4264.21     97.55 o 
  -2   0  -6     8412.74     9311.13    269.95 o 
   0   0  -6     2243.70     2028.59     90.18 o 
   2   0  -6    15815.54    14833.98    676.20 o 
   4   0  -6    15320.77    17543.53    743.09 o 
   6   0  -6    10754.22    11998.46    514.04 o 
   8   0  -6      254.79      311.85     13.17 o 
  10   0  -6      458.41      373.66     19.05 o 
 -19   1  -6       16.30       17.48      1.35 o 
 -17   1  -6       75.30       66.73      2.13 o 
 -15   1  -6       31.70       36.22      1.27 o 
 -13   1  -6      331.58      332.06      5.63 o 
 -11   1  -6       70.72       72.29      1.75 o 
  -9   1  -6      264.29      249.48      4.76 o 
  -7   1  -6      349.14      318.00      5.92 o 
  -5   1  -6     1624.08     1689.60     27.47 o 
  -3   1  -6      898.53      911.27     18.94 o 
  -1   1  -6      594.05      760.95     15.40 o 
   1   1  -6     4751.84     5162.96    124.18 o 
   3   1  -6     8557.25     9696.36    298.73 o 
   5   1  -6     1793.06     1844.48     57.80 o 
   7   1  -6     1684.26     1876.69     60.79 o 
   9   1  -6      437.20      535.69     17.07 o 
  11   1  -6      106.09      113.14      6.21 o 
 -18   2  -6       84.58       89.57      2.33 o 
 -16   2  -6      575.20      559.43     10.15 o 
 -14   2  -6      174.12      198.17      4.00 o 
 -12   2  -6      699.60      643.16     16.54 o 
 -10   2  -6     1298.12     1201.41     20.92 o 
  -8   2  -6     3198.41     3415.51     66.65 o 
  -6   2  -6     3587.55     3568.68     72.06 o 
  -4   2  -6     4475.56     4447.57     89.78 o 
  -2   2  -6     4343.90     4171.36     84.49 o 
   0   2  -6     5618.97     6397.67    153.00 o 
   2   2  -6      428.59      277.65     11.99 o 
   4   2  -6     2416.99     2412.09     79.62 o 
   6   2  -6     3723.93     3439.17    111.60 o 
   8   2  -6     3138.11     2930.41     94.25 o 
  12   2  -6      690.03      688.61     29.60 o 
 -17   3  -6       99.72       92.05      2.68 o 
 -15   3  -6       28.45       30.52      1.31 o 
 -13   3  -6      340.95      343.87      7.19 o 
 -11   3  -6      769.29      668.93     35.76 o 
  -9   3  -6      286.35      307.61      7.18 o 
  -7   3  -6      516.12      522.60     10.83 o 
  -5   3  -6      906.98      880.55     18.22 o 
  -3   3  -6     1829.08     1784.19     43.44 o 
  -1   3  -6      775.57      774.69     18.84 o 
   1   3  -6     3582.85     3796.57    119.26 o 
   3   3  -6      804.89      842.83     29.78 o 
   5   3  -6      462.86      452.83     18.09 o 
   7   3  -6      757.62      717.18     23.97 o 
   9   3  -6      957.51      970.38     41.26 o 
  11   3  -6      381.91      366.65     17.29 o 
 -16   4  -6      116.60      120.05      3.22 o 
 -14   4  -6      367.57      366.78      9.08 o 
 -12   4  -6      225.09      218.72      5.71 o 
 -10   4  -6      253.82      255.72      5.56 o 
  -8   4  -6      324.35      332.89      6.34 o 
  -6   4  -6     1816.77     1794.96     36.12 o 
  -4   4  -6     1128.29     1046.44     25.52 o 
  -2   4  -6     2316.78     2340.24     55.46 o 
   0   4  -6     3094.33     3191.77     76.99 o 
   2   4  -6     3138.87     3071.52     97.92 o 
   4   4  -6      776.51      754.18     24.03 o 
   6   4  -6      885.49      820.84     60.21 o 
   8   4  -6      767.98      644.67     30.29 o 
  10   4  -6     1630.08     1515.35     71.71 o 
  12   4  -6      748.60      739.13     32.91 o 
 -15   5  -6      106.97      113.09      3.66 o 
 -13   5  -6       15.63       15.03      1.41 o 
 -11   5  -6      286.37      303.64      7.65 o 
  -9   5  -6      187.42      178.22      5.09 o 
  -7   5  -6       42.67       48.94      2.01 o 
  -5   5  -6      487.88      470.34     16.43 o 
  -3   5  -6      926.51      917.97     22.65 o 
  -1   5  -6      789.16      758.46     18.53 o 
   1   5  -6     3502.04     3554.01    113.00 o 
   3   5  -6     1496.42     1407.80     44.75 o 
   5   5  -6      394.08      404.87     15.68 o 
   7   5  -6      492.17      476.15     21.41 o 
   9   5  -6       82.81       72.68      4.66 o 
  11   5  -6       49.02       46.24      4.23 o 
 -14   6  -6       98.73       90.71      5.41 o 
 -12   6  -6      159.57      153.14      5.79 o 
 -10   6  -6      255.31      236.40      6.60 o 
  -8   6  -6      788.82      786.28     19.74 o 
  -6   6  -6      159.23      166.86      4.88 o 
  -4   6  -6      369.59      399.90     13.54 o 
  -2   6  -6      788.66      736.98     24.05 o 
   0   6  -6      108.27      110.82      4.36 o 
   2   6  -6      314.62      330.16     11.71 o 
   4   6  -6     1141.80     1096.68     48.86 o 
   6   6  -6      210.63      232.48     11.77 o 
   8   6  -6      323.41      328.76     16.80 o 
  10   6  -6      504.21      523.35     24.46 o 
 -11   7  -6       62.67       58.92      3.80 o 
  -9   7  -6      191.82      190.08      9.10 o 
  -7   7  -6      685.89      710.08     27.67 o 
  -5   7  -6      182.26      178.50      6.88 o 
  -3   7  -6       71.15       68.57      3.47 o 
  -1   7  -6       67.91       57.97      5.00 o 
   1   7  -6       43.90       40.62      3.85 o 
   3   7  -6      510.18      494.56     23.17 o 
   5   7  -6      258.89      236.76     12.47 o 
   7   7  -6      239.22      250.73     12.84 o 
   9   7  -6      305.66      309.17     15.63 o 
  11   7  -6      278.16      295.52     15.15 o 
  -6   8  -6       94.16       90.57      4.39 o 
  -4   8  -6       76.59       75.58      3.94 o 
  -2   8  -6      191.47      158.84      8.88 o 
   0   8  -6      179.82      170.51      9.63 o 
   2   8  -6       78.03       71.45      5.08 o 
   4   8  -6       20.20       18.73      3.16 o 
   6   8  -6       37.66       33.34      3.80 o 
   8   8  -6      127.01      120.68      7.49 o 
 -19   1  -5      212.63      230.96      5.96 o 
 -17   1  -5      487.64      477.77      9.87 o 
 -15   1  -5      115.77      133.87      2.88 o 
 -13   1  -5      452.08      454.94      8.23 o 
 -11   1  -5     1001.78      960.65     16.74 o 
  -9   1  -5     1191.44     1178.58     20.69 o 
  -7   1  -5     2079.26     2032.55     39.97 o 
  -5   1  -5      648.42      541.42      9.21 o 
  -3   1  -5      817.51      729.34     13.27 o 
  -1   1  -5      716.02      661.08     15.92 o 
   1   1  -5    12246.93    12477.40    389.65 o 
   3   1  -5    18697.83    18805.45    612.90 o 
   5   1  -5    11956.86    12828.47    414.32 o 
   7   1  -5     2506.66     2847.65     97.45 o 
   9   1  -5     5571.22     5693.15    174.23 o 
  11   1  -5     2373.65     2346.91    104.95 o 
 -20   2  -5       25.01       23.00      2.39 o 
 -18   2  -5       87.58       86.09      2.26 o 
 -16   2  -5      138.64      115.36      2.80 o 
 -14   2  -5      155.81      172.50      3.56 o 
 -12   2  -5      200.88      217.29      4.24 o 
 -10   2  -5      116.76      121.61      2.81 o 
  -8   2  -5     1635.64     1712.25     33.24 o 
  -6   2  -5      142.49      142.03      3.24 o 
  -4   2  -5      624.46      635.68     16.62 o 
  -2   2  -5      984.04      972.28     20.11 o 
   0   2  -5     2893.82     3020.29     72.05 o 
   2   2  -5      877.33      820.28     26.04 o 
   4   2  -5      342.72      347.92     12.30 o 
   6   2  -5     2113.77     1990.41     63.52 o 
   8   2  -5      289.83      294.92     10.31 o 
  10   2  -5     1880.24     1811.95     86.54 o 
 -19   3  -5      126.98      116.35      3.18 o 
 -17   3  -5      190.75      190.21      4.52 o 
 -15   3  -5      622.03      557.03     14.22 o 
 -13   3  -5      574.75      596.81     11.93 o 
 -11   3  -5      783.09      777.79     25.63 o 
  -9   3  -5     1113.09     1041.86     26.15 o 
  -7   3  -5     1676.70     1564.23     31.59 o 
  -5   3  -5     1893.94     1868.90     38.11 o 
  -3   3  -5     2219.66     2006.94     47.24 o 
  -1   3  -5     5079.37     5238.00    124.19 o 
   1   3  -5     1881.74     1918.86     46.90 o 
   3   3  -5     2537.22     2683.19     80.98 o 
   5   3  -5      768.16      687.55     20.79 o 
   7   3  -5     5123.07     5176.42    162.00 o 
   9   3  -5     2862.67     3183.07    134.44 o 
  11   3  -5     1599.82     1594.24     70.96 o 
 -18   4  -5       30.93       31.66      1.64 o 
 -16   4  -5      105.28      105.39      2.95 o 
 -14   4  -5      626.48      610.23     17.97 o 
 -12   4  -5       30.21       32.01      1.61 o 
 -10   4  -5      312.67      345.48      7.43 o 
  -8   4  -5       77.02       75.23      2.03 o 
  -6   4  -5      142.74      157.93      3.64 o 
  -4   4  -5      761.21      704.83     16.44 o 
  -2   4  -5      123.64      126.90      3.58 o 
   0   4  -5     1561.36     1713.40     47.90 o 
   2   4  -5     2754.92     2801.54     90.12 o 
   4   4  -5     1003.40      901.79     28.25 o 
   6   4  -5      549.67      509.76     16.69 o 
   8   4  -5      366.57      356.48     16.97 o 
  10   4  -5     1046.57     1030.86     44.69 o 
 -15   5  -5       80.61       79.51      2.87 o 
 -13   5  -5      415.40      412.87     10.52 o 
 -11   5  -5      641.37      616.10     21.85 o 
  -9   5  -5      494.98      487.60     30.10 o 
  -7   5  -5       86.73       92.48      3.76 o 
  -5   5  -5     1416.44     1324.17     32.26 o 
  -3   5  -5     2114.88     2041.26     49.13 o 
  -1   5  -5      620.90      661.72     15.89 o 
   1   5  -5     1372.71     1311.47     41.08 o 
   3   5  -5     1426.33     1415.59     44.79 o 
   5   5  -5     1923.96     1961.37     86.48 o 
   7   5  -5     1407.81     1329.22     62.72 o 
   9   5  -5      476.64      460.73     23.44 o 
  11   5  -5      321.82      331.70     15.41 o 
 -14   6  -5       21.45       21.25      3.21 o 
 -12   6  -5      268.43      291.14     14.93 o 
 -10   6  -5      476.82      483.43     16.17 o 
  -8   6  -5      945.54      910.89     22.57 o 
  -6   6  -5       43.84       39.62      1.89 o 
  -4   6  -5      180.50      201.87      7.37 o 
  -2   6  -5       36.12       36.91      2.22 o 
   0   6  -5     1151.12     1132.74     66.79 o 
   2   6  -5      106.24      117.46      4.78 o 
   4   6  -5      782.77      805.76     35.80 o 
   6   6  -5      560.84      497.23     24.03 o 
   8   6  -5     1021.35      963.27     42.06 o 
 -11   7  -5       72.79       70.95      2.79 o 
  -9   7  -5       50.87       47.92      2.27 o 
  -7   7  -5       15.92       15.31      1.98 o 
  -5   7  -5      212.61      226.33      8.36 o 
  -3   7  -5      516.07      514.47     25.82 o 
  -1   7  -5      484.67      519.44     21.27 o 
   1   7  -5      578.89      591.80     27.88 o 
   3   7  -5      311.80      313.72     16.22 o 
   5   7  -5      189.82      183.46      9.90 o 
   7   7  -5       74.89       61.38      4.50 o 
   9   7  -5      111.50      107.41      6.85 o 
  -6   8  -5      217.43      233.81      8.81 o 
  -4   8  -5      238.67      252.83      9.38 o 
  -2   8  -5      355.77      351.66     17.39 o 
   0   8  -5       39.24       42.76      3.96 o 
   2   8  -5      196.58      190.74     10.17 o 
   4   8  -5      239.73      253.41     12.95 o 
   6   8  -5      170.14      168.37      9.31 o 
 -20   0  -4      239.44      221.51      9.79 o 
 -18   0  -4      633.41      531.97     20.66 o 
 -16   0  -4      358.78      373.28      9.11 o 
 -14   0  -4     2068.52     1886.96     53.09 o 
 -12   0  -4     2465.58     2398.23     54.55 o 
 -10   0  -4     3236.49     3336.53     75.41 o 
  -8   0  -4     5570.45     6905.28    201.11 o 
  -6   0  -4     5730.55     6753.88    155.02 o 
  -4   0  -4     7661.96     8077.54    185.06 o 
  -2   0  -4    11002.50    12589.26    289.13 o 
   0   0  -4    13732.23    14528.13    643.82 o 
   2   0  -4    11861.80    13549.34    578.31 o 
   4   0  -4    12414.05    13400.41    583.45 o 
   6   0  -4      894.75      832.31     35.59 o 
   8   0  -4      746.62      851.52     34.95 o 
  10   0  -4     9919.35    10370.88    451.05 o 
 -21   1  -4        7.85        4.76      2.03 o 
 -19   1  -4       12.23       13.43      1.68 o 
 -17   1  -4      133.50      118.88      3.03 o 
 -15   1  -4      195.75      192.88      4.35 o 
 -13   1  -4      155.38      150.76      3.47 o 
 -11   1  -4      131.12      105.25      2.03 o 
  -9   1  -4       97.71      112.30      2.61 o 
  -7   1  -4     2568.01     3266.84     75.17 o 
  -5   1  -4     1453.51     1456.16     28.67 o 
  -3   1  -4     1803.50     1860.88     33.43 o 
  -1   1  -4     1988.37     2025.59     40.37 o 
   1   1  -4     7119.87     7556.23    232.39 o 
   3   1  -4     8076.58     8509.80    266.34 o 
   5   1  -4     8346.96     8823.91    275.02 o 
   7   1  -4      646.92      635.31     24.32 o 
   9   1  -4      254.99      258.16      8.51 o 
  11   1  -4       28.94       31.95      2.57 o 
 -20   2  -4      202.62      208.36      4.37 o 
 -18   2  -4      276.69      270.61      5.34 o 
 -16   2  -4      146.82      143.98      3.11 o 
 -14   2  -4     1462.22     1375.49     23.88 o 
 -12   2  -4     1401.74     1294.47     22.37 o 
 -10   2  -4      639.31      545.93     10.85 o 
  -8   2  -4     4813.26     5190.44     91.42 o 
  -6   2  -4     4700.38     5039.46     90.41 o 
  -4   2  -4     5511.95     5867.11    118.30 o 
  -2   2  -4     3708.37     3737.24     74.32 o 
   0   2  -4     3200.87     3310.10     77.11 o 
   2   2  -4     1000.12     1138.14     55.39 o 
   4   2  -4     2404.71     2130.50     66.26 o 
   6   2  -4     3029.15     2737.09     88.67 o 
   8   2  -4     7115.00     7474.63    295.95 o 
  10   2  -4     1231.83     1097.70     50.52 o 
 -19   3  -4       51.13       47.42      2.71 o 
 -17   3  -4      117.24      122.64      3.24 o 
 -15   3  -4      124.06      134.50      3.38 o 
 -13   3  -4      807.79      746.24     14.67 o 
 -11   3  -4       13.03       12.25      0.93 o 
  -9   3  -4      734.83      725.54     14.80 o 
  -7   3  -4     1732.79     1643.79     32.97 o 
  -5   3  -4      328.90      345.59      7.86 o 
  -3   3  -4     1067.07     1097.61     26.07 o 
  -1   3  -4     4829.48     5327.04    127.21 o 
   1   3  -4     2321.30     2845.65     67.93 o 
   3   3  -4     2968.33     3580.27    113.53 o 
   5   3  -4      303.79      287.41     16.91 o 
   7   3  -4      431.60      391.81     12.54 o 
   9   3  -4     3227.93     3321.63    146.26 o 
  11   3  -4      714.40      739.67     31.63 o 
 -18   4  -4       67.18       73.23      3.49 o 
 -16   4  -4      430.71      438.62      9.24 o 
 -14   4  -4      346.36      330.55      8.23 o 
 -12   4  -4      140.99      143.67      3.48 o 
 -10   4  -4       44.69       45.75      1.51 o 
  -8   4  -4      828.73      803.21     16.41 o 
  -6   4  -4     1321.61     1311.48     31.47 o 
  -4   4  -4     1728.52     1645.05     39.52 o 
  -2   4  -4      920.61      802.84     15.78 o 
   0   4  -4     5714.39     5803.68    141.29 o 
   2   4  -4     3653.14     3689.85     88.05 o 
   4   4  -4      150.58      122.42      4.54 o 
   6   4  -4      849.45      818.07     37.46 o 
   8   4  -4     1750.09     1970.63     89.75 o 
  10   4  -4      929.67      840.82     38.10 o 
 -17   5  -4       37.05       33.75      2.49 o 
 -15   5  -4      140.16      132.14      5.11 o 
 -13   5  -4       31.72       33.29      2.32 o 
 -11   5  -4      240.27      251.90      6.66 o 
  -9   5  -4      106.54      108.02      4.30 o 
  -7   5  -4       84.82       94.57      3.85 o 
  -5   5  -4      331.15      321.40     10.88 o 
  -3   5  -4      237.96      227.22      5.90 o 
  -1   5  -4     1367.30     1307.97     33.60 o 
   1   5  -4      763.20      764.14     25.16 o 
   3   5  -4      392.85      362.99     12.50 o 
   7   5  -4      185.77      164.67      8.56 o 
   9   5  -4      100.44      102.59      6.15 o 
 -14   6  -4      196.85      189.35     10.44 o 
 -12   6  -4      246.62      255.95     13.00 o 
 -10   6  -4      265.71      273.44     10.44 o 
  -8   6  -4      128.34      122.23      4.93 o 
  -6   6  -4      246.83      259.50      9.15 o 
  -4   6  -4      633.19      588.21     27.72 o 
  -2   6  -4      228.28      234.00      8.70 o 
   0   6  -4      306.69      328.92     10.59 o 
   2   6  -4     1234.27     1132.54     51.81 o 
   4   6  -4      644.95      647.78     30.72 o 
   6   6  -4      484.14      484.66     23.33 o 
   8   6  -4     1171.77     1094.92     50.47 o 
  10   6  -4      750.05      725.65     33.98 o 
 -11   7  -4      192.08      185.14      7.10 o 
  -9   7  -4      555.41      616.37     20.51 o 
  -7   7  -4      257.36      267.31      9.60 o 
  -5   7  -4      146.49      147.06      5.87 o 
  -3   7  -4      243.81      219.35      8.09 o 
  -1   7  -4       32.43       29.81      3.00 o 
   1   7  -4      194.45      199.46     10.01 o 
   3   7  -4      260.26      249.29     13.22 o 
   5   7  -4      191.40      205.51     10.49 o 
   7   7  -4      255.92      244.09     12.79 o 
   9   7  -4      303.42      323.09     16.48 o 
  -8   8  -4      141.36      138.52      5.80 o 
  -6   8  -4      125.88      122.35      5.40 o 
  -4   8  -4       78.33       80.54      5.51 o 
  -2   8  -4      323.82      305.80     16.00 o 
   0   8  -4      144.06      143.16      8.30 o 
   2   8  -4      116.48      129.35      7.44 o 
   4   8  -4      157.18      155.36      8.72 o 
   6   8  -4      200.00      196.09     11.08 o 
   8   8  -4      267.19      252.18     13.00 o 
 -19   1  -3      449.80      440.09      9.19 o 
 -17   1  -3      406.34      447.08      9.22 o 
 -15   1  -3     1203.48     1137.88     20.39 o 
 -13   1  -3     1448.96     1365.36     25.94 o 
 -11   1  -3     1976.61     1926.84     34.15 o 
  -9   1  -3     5395.97     6359.44    111.47 o 
  -7   1  -3      127.21      141.95      7.78 o 
  -5   1  -3     3390.86     3334.74     95.49 o 
  -3   1  -3     1913.64     2092.06     37.35 o 
  -1   1  -3    16179.87    16197.78    366.91 o 
   1   1  -3    13021.28    12988.13    395.70 o 
   3   1  -3     1116.65     1170.43     61.28 o 
   5   1  -3     1832.51     1874.48     56.20 o 
   7   1  -3     1863.54     1824.33     55.36 o 
   9   1  -3      507.02      461.71     14.46 o 
 -20   2  -3       39.19       44.16      2.07 o 
 -18   2  -3      215.30      215.81      4.39 o 
 -16   2  -3      228.32      231.93      4.58 o 
 -14   2  -3      437.80      455.18      8.24 o 
 -12   2  -3       24.31       24.84      0.99 o 
 -10   2  -3      692.68      754.73     11.43 o 
  -8   2  -3      511.59      543.15      9.80 o 
  -6   2  -3     1436.00     1588.23     28.45 o 
  -4   2  -3     1440.30     1661.69     45.40 o 
  -2   2  -3     6394.70     7463.05    178.12 o 
   0   2  -3     1031.58     1007.67     23.89 o 
   2   2  -3     3145.96     3447.41    110.77 o 
   4   2  -3     2368.14     2651.01     83.48 o 
   6   2  -3      455.66      455.67     14.95 o 
   8   2  -3     3137.34     3414.16    108.46 o 
  10   2  -3      134.59      127.48      7.01 o 
 -19   3  -3      316.75      323.18     10.42 o 
 -17   3  -3      558.00      555.75     13.60 o 
 -15   3  -3     1094.87     1016.31     31.27 o 
 -13   3  -3      379.43      418.07     13.96 o 
 -11   3  -3      856.89      779.20     13.98 o 
  -9   3  -3     1664.79     1681.60     29.62 o 
  -7   3  -3     3313.14     3506.74     70.12 o 
  -5   3  -3     1832.41     1872.09     38.64 o 
  -3   3  -3     3056.24     3115.61     84.61 o 
  -1   3  -3     7603.15     8274.28    193.96 o 
   1   3  -3     1545.04     1320.84     32.24 o 
   3   3  -3     4032.45     3978.89    121.08 o 
   5   3  -3     2403.30     2354.42     73.09 o 
   7   3  -3     7430.14     7620.02    300.07 o 
   9   3  -3     1079.36     1038.73     42.55 o 
 -18   4  -3       93.62      108.09      4.42 o 
 -16   4  -3      483.61      484.87     18.18 o 
 -14   4  -3      317.67      311.97      9.93 o 
 -12   4  -3      145.98      140.69      3.42 o 
 -10   4  -3       97.26       99.66      2.56 o 
  -8   4  -3      356.17      356.71      8.92 o 
  -6   4  -3      652.28      657.57     15.92 o 
  -4   4  -3       40.16       46.44      1.83 o 
  -2   4  -3      845.88      824.17     20.21 o 
   0   4  -3     4993.49     5601.76    134.45 o 
   2   4  -3     2077.07     2125.16     66.53 o 
   4   4  -3      164.87      178.64      5.68 o 
   8   4  -3      857.95      893.59     39.50 o 
  10   4  -3      253.26      276.90     13.70 o 
 -17   5  -3      132.35      130.67      5.14 o 
 -15   5  -3      248.25      246.63     10.09 o 
 -13   5  -3      720.66      664.01     21.66 o 
 -11   5  -3      401.60      399.95     13.37 o 
  -9   5  -3      178.55      183.61      6.59 o 
  -7   5  -3     1015.72     1022.26     43.62 o 
  -5   5  -3     1967.46     1992.78    101.39 o 
  -3   5  -3      286.45      274.92      9.67 o 
  -1   5  -3     1696.24     1689.21     51.43 o 
   1   5  -3      507.53      488.63     15.97 o 
   3   5  -3     1822.61     1877.96     57.54 o 
   5   5  -3     1026.23      936.99     43.83 o 
   7   5  -3     1211.58     1158.71     52.55 o 
 -14   6  -3      191.84      192.34      7.14 o 
 -12   6  -3      537.30      531.13     22.21 o 
 -10   6  -3      695.71      687.55     22.53 o 
  -8   6  -3      172.75      188.21      6.95 o 
  -6   6  -3      386.32      412.83     13.90 o 
  -4   6  -3      182.80      179.14      6.92 o 
  -2   6  -3      828.95      819.16     28.82 o 
   0   6  -3      525.99      556.16     17.96 o 
   2   6  -3      898.68      869.77     39.28 o 
   4   6  -3      347.64      376.60     18.30 o 
   6   6  -3      744.07      706.86     31.31 o 
   8   6  -3      119.73      121.59      6.53 o 
 -13   7  -3       30.58       32.89      2.49 o 
 -11   7  -3      137.23      130.79      6.18 o 
  -9   7  -3       36.23       29.82      2.51 o 
  -7   7  -3      398.79      402.77     13.84 o 
  -5   7  -3       75.11       73.99      3.58 o 
  -3   7  -3      565.87      580.38     25.82 o 
  -1   7  -3      106.53      117.90      6.74 o 
   1   7  -3      655.87      686.79     30.34 o 
   3   7  -3      184.35      201.65     10.92 o 
   5   7  -3       68.36       77.28      5.19 o 
   7   7  -3       55.76       53.84      4.33 o 
   9   7  -3      556.52      569.80     26.44 o 
  -8   8  -3      154.37      158.48      6.50 o 
  -6   8  -3      468.58      523.95     17.80 o 
  -4   8  -3      548.58      535.77     25.42 o 
  -2   8  -3      162.05      167.35      9.74 o 
   0   8  -3      181.30      183.03      9.90 o 
   2   8  -3      346.81      355.95     17.71 o 
   4   8  -3      250.78      265.55     13.00 o 
   6   8  -3      274.20      293.28     13.86 o 
   8   8  -3       26.57       25.74      3.59 o 
 -20   0  -2      383.28      398.33     18.68 o 
 -18   0  -2      354.39      354.63     10.82 o 
 -16   0  -2     3176.08     3075.13     86.38 o 
 -14   0  -2     3772.49     3825.24     86.87 o 
 -12   0  -2     4254.40     4583.03    103.43 o 
 -10   0  -2     8709.71     9997.02    225.15 o 
  -8   0  -2     4333.32     5000.59    113.01 o 
  -6   0  -2    11231.91    11882.27    268.26 o 
  -4   0  -2     3364.60     3937.03    114.70 o 
  -2   0  -2     3560.93     3981.12    105.12 o 
   0   0  -2    31080.37    25841.77   1149.24 o 
   2   0  -2    65284.29    53497.90   2369.50 o 
   4   0  -2     5698.05     6197.72    275.08 o 
   6   0  -2     1145.47     1276.40     54.48 o 
   8   0  -2     1184.80     1215.17     63.90 o 
  10   0  -2     1161.63     1070.94     46.40 o 
 -21   1  -2       35.64       40.19      3.53 o 
 -19   1  -2       15.21       11.39      1.62 o 
 -17   1  -2       41.04       47.05      1.46 o 
 -15   1  -2     1032.80      968.01     17.37 o 
 -13   1  -2      141.37      149.61      3.07 o 
 -11   1  -2      739.82      803.46     14.47 o 
  -9   1  -2     2655.63     3366.12     59.36 o 
  -7   1  -2      121.20      151.76      3.64 o 
  -5   1  -2     3807.72     4268.89    118.74 o 
  -3   1  -2     4800.36     5300.15    107.76 o 
  -1   1  -2     3538.81     3884.26     78.54 o 
   1   1  -2    17726.30    18932.55    594.15 o 
   3   1  -2      875.66      930.20     29.23 o 
   5   1  -2    21423.69    20661.17    685.03 o 
   7   1  -2      158.09      173.94      6.13 o 
   9   1  -2      595.10      656.98     28.79 o 
 -20   2  -2      237.75      248.11      8.32 o 
 -18   2  -2      482.13      504.73     14.62 o 
 -16   2  -2      460.81      422.17     11.97 o 
 -14   2  -2     1746.21     1725.71     27.76 o 
 -12   2  -2     2485.14     2529.52     40.40 o 
 -10   2  -2     4426.73     4775.15     77.65 o 
  -8   2  -2     6915.55     8045.26    126.60 o 
  -6   2  -2     4341.98     4671.26     81.95 o 
  -4   2  -2    13016.68    14130.25    279.56 o 
  -2   2  -2    23110.16    24789.79    594.36 o 
   0   2  -2    15603.04    16890.42    406.35 o 
   2   2  -2     8437.31     9148.89    361.27 o 
   4   2  -2     8493.99     8529.30    266.07 o 
   6   2  -2     5700.32     5475.25    175.50 o 
   8   2  -2     4631.23     4607.55    150.82 o 
  10   2  -2      463.51      403.47     20.12 o 
 -19   3  -2       91.27      104.13      4.26 o 
 -17   3  -2       26.93       25.17      2.04 o 
 -15   3  -2      750.25      711.98     16.50 o 
 -13   3  -2      208.15      217.99      4.76 o 
 -11   3  -2      182.24      203.12      3.97 o 
  -9   3  -2     1995.07     2251.46     39.31 o 
  -7   3  -2     1355.73     1401.84     24.59 o 
  -5   3  -2      431.40      406.05      9.90 o 
  -3   3  -2     1542.41     1429.88     33.69 o 
  -1   3  -2     2380.23     2726.08     64.37 o 
   1   3  -2     2133.61     2109.46     51.88 o 
   3   3  -2     1934.25     1984.19     92.08 o 
   5   3  -2      496.24      567.41     18.86 o 
   7   3  -2     1253.06     1146.24     51.43 o 
   9   3  -2     1904.94     2031.59     90.82 o 
 -18   4  -2      295.97      296.91      9.76 o 
 -16   4  -2      864.98      821.74     30.91 o 
 -14   4  -2      323.90      303.69      8.04 o 
 -12   4  -2      753.13      684.09     20.15 o 
 -10   4  -2     1072.62     1023.00     25.03 o 
  -8   4  -2     1468.82     1337.94     52.93 o 
  -6   4  -2     1484.73     1557.06     37.40 o 
  -4   4  -2     2117.15     2110.04     51.01 o 
  -2   4  -2     1915.63     1941.51     59.49 o 
   0   4  -2     5160.54     5523.46    134.05 o 
   2   4  -2      385.18      363.65     11.55 o 
   4   4  -2      838.14      775.68     24.88 o 
   6   4  -2     2332.90     2106.89     94.99 o 
   8   4  -2      600.93      504.46     21.41 o 
  10   4  -2     1117.22     1128.15     47.31 o 
 -17   5  -2      194.83      180.74      6.55 o 
 -15   5  -2      391.99      389.50     10.17 o 
 -13   5  -2      403.03      418.19     15.89 o 
 -11   5  -2      130.47      133.59      5.08 o 
  -9   5  -2      301.19      302.19     11.56 o 
  -7   5  -2      187.60      200.55      9.12 o 
  -5   5  -2     1179.15     1202.42     38.94 o 
  -3   5  -2      854.45      793.96     25.22 o 
  -1   5  -2     2723.07     3017.31     94.78 o 
   1   5  -2      440.38      426.65     14.72 o 
   3   5  -2      296.99      282.15     13.11 o 
   5   5  -2      177.11      178.80      9.69 o 
   7   5  -2      469.26      468.82     23.01 o 
   9   5  -2      289.92      304.62     13.43 o 
 -14   6  -2      327.99      325.20     11.30 o 
 -12   6  -2      298.57      281.31     14.50 o 
 -10   6  -2      167.46      167.12      6.42 o 
  -8   6  -2      188.29      172.82      9.90 o 
  -6   6  -2      443.65      441.75     14.55 o 
  -4   6  -2      308.81      329.78     10.95 o 
  -2   6  -2      235.34      236.53      7.96 o 
   0   6  -2     1275.81     1148.86     52.88 o 
   2   6  -2      346.37      371.68     18.20 o 
   4   6  -2      676.27      622.20     31.04 o 
   6   6  -2      577.09      571.03     28.10 o 
   8   6  -2      442.93      475.99     22.96 o 
 -13   7  -2      290.46      295.08     10.55 o 
 -11   7  -2      311.73      327.82     16.86 o 
  -9   7  -2      638.55      672.69     22.27 o 
  -7   7  -2      217.57      224.80     14.16 o 
  -5   7  -2       49.65       55.96      3.03 o 
  -3   7  -2       66.21       63.92      5.03 o 
  -1   7  -2      335.58      332.02     16.91 o 
   1   7  -2      187.66      210.32     10.97 o 
   3   7  -2      444.76      461.48     22.32 o 
   5   7  -2      235.69      230.50     12.15 o 
   7   7  -2      433.14      431.14     21.62 o 
  -8   8  -2       30.96       27.29      2.59 o 
  -6   8  -2       95.25       82.20      5.73 o 
  -4   8  -2      258.93      235.75     13.17 o 
  -2   8  -2      130.95      119.88      7.55 o 
   0   8  -2      215.39      226.22     11.99 o 
   2   8  -2       86.32       88.68      5.83 o 
   4   8  -2      226.33      241.90     12.36 o 
   6   8  -2      339.68      344.12     17.13 o 
 -21   1  -1      263.00      285.25     13.97 o 
 -19   1  -1      295.03      325.05     10.88 o 
 -17   1  -1      829.94      825.32     23.78 o 
 -15   1  -1      632.94      607.68     11.08 o 
 -13   1  -1     4065.59     4357.18     76.60 o 
 -11   1  -1     6241.34     6465.40    113.46 o 
  -9   1  -1     1974.11     1641.03     28.94 o 
  -7   1  -1    19613.61    21257.81    480.45 o 
  -5   1  -1    18835.62    19787.80    391.65 o 
  -3   1  -1    11989.28    12842.19    256.35 o 
  -1   1  -1    14591.40    15317.80   1090.77 o 
   1   1  -1    22684.29    21161.81    948.39 o 
   3   1  -1     4273.08     4292.60    194.32 o 
   5   1  -1     3897.35     4063.49    192.45 o 
   9   1  -1     2717.42     2925.12    140.91 o 
 -20   2  -1       42.31       42.71      2.57 o 
 -18   2  -1       86.51       90.70      2.98 o 
 -16   2  -1      444.58      460.90      8.65 o 
 -14   2  -1       82.73       87.66      2.08 o 
 -12   2  -1      568.89      599.48     13.29 o 
 -10   2  -1     2297.22     2433.15     39.61 o 
  -8   2  -1      758.15      928.68     15.17 o 
  -6   2  -1     3237.80     3387.78     59.05 o 
  -4   2  -1      637.70      580.49     11.78 o 
  -2   2  -1     6414.12     6780.09    160.81 o 
   0   2  -1    18221.76    19607.98    838.84 o 
   2   2  -1    38536.39    42401.08   2206.05 o 
   4   2  -1     5262.59     5260.49    171.20 o 
   6   2  -1     1259.83     1318.84     57.59 o 
   8   2  -1      135.16      128.44      6.69 o 
 -21   3  -1      108.25      101.72      4.47 o 
 -19   3  -1      399.48      433.98     13.61 o 
 -17   3  -1      673.55      581.27     14.70 o 
 -15   3  -1      182.31      199.32      4.65 o 
 -13   3  -1      640.03      646.83     16.07 o 
 -11   3  -1     1574.39     1590.26     31.87 o 
  -9   3  -1     4158.39     4406.15     76.85 o 
  -7   3  -1     6045.41     6368.52    110.25 o 
  -5   3  -1     2254.45     2139.25     42.26 o 
  -3   3  -1    13234.99    13758.66    429.99 o 
  -1   3  -1     3491.49     3899.08    126.89 o 
   1   3  -1     2509.52     2427.52     78.58 o 
   3   3  -1     6449.15     6311.61    198.71 o 
   5   3  -1     3554.25     3393.46    108.53 o 
   7   3  -1     2834.40     2694.46    133.31 o 
   9   3  -1     5576.17     6191.84    270.26 o 
 -20   4  -1       49.54       53.36      4.12 o 
 -18   4  -1      251.52      252.05      8.47 o 
 -16   4  -1      555.48      533.52     13.60 o 
 -14   4  -1      241.96      259.41      6.99 o 
 -12   4  -1       25.79       26.87      1.44 o 
 -10   4  -1       56.00       63.31      2.25 o 
  -8   4  -1     2415.10     2705.63     85.09 o 
  -6   4  -1     1866.70     1713.76     53.62 o 
  -4   4  -1     1804.03     1655.35     52.45 o 
  -2   4  -1     3483.97     3797.13    120.66 o 
   0   4  -1      764.90      724.64     22.88 o 
   2   4  -1      556.40      506.72     12.26 o 
   4   4  -1      568.55      573.68     18.41 o 
   6   4  -1      682.18      616.95     30.88 o 
   8   4  -1     2172.14     2235.86    105.70 o 
 -17   5  -1       72.19       74.70      2.89 o 
 -15   5  -1      679.54      637.26     16.04 o 
 -13   5  -1      435.63      426.37     14.28 o 
 -11   5  -1      372.12      380.10     12.77 o 
  -9   5  -1      966.73      911.45     29.29 o 
  -7   5  -1      800.01      785.88     25.96 o 
  -5   5  -1     3436.73     3494.38    108.89 o 
  -3   5  -1     1143.96     1116.60     34.72 o 
  -1   5  -1     1836.82     1782.11     60.77 o 
   1   5  -1     1647.60     1598.87     54.78 o 
   3   5  -1     1286.52     1192.27     54.00 o 
   5   5  -1     1595.36     1512.79     70.11 o 
   7   5  -1     1144.51     1170.33     54.00 o 
   9   5  -1      446.93      485.14     20.12 o 
 -16   6  -1      136.20      135.86      7.06 o 
 -14   6  -1      176.06      193.58      7.25 o 
 -12   6  -1      545.36      528.13     17.61 o 
 -10   6  -1      659.21      607.66     20.03 o 
  -8   6  -1      633.11      576.76     28.39 o 
  -6   6  -1      271.78      282.37      9.80 o 
  -4   6  -1      503.13      500.71     16.23 o 
  -2   6  -1     2298.10     2077.99     65.07 o 
   0   6  -1     1065.94     1031.55     45.76 o 
   2   6  -1     1067.50     1032.14     49.08 o 
   4   6  -1      793.16      773.44     36.50 o 
   6   6  -1      406.81      409.14     19.80 o 
   8   6  -1        1.16       -1.07      1.61 o 
 -13   7  -1       48.26       48.82      3.83 o 
 -11   7  -1      125.10      123.99      5.21 o 
  -9   7  -1      188.46      193.65      7.35 o 
  -7   7  -1       96.15       92.12      4.19 o 
  -5   7  -1      295.13      260.18     10.84 o 
  -3   7  -1       20.76       19.37      2.68 o 
  -1   7  -1      356.13      338.61     17.39 o 
   1   7  -1      326.80      337.43     16.38 o 
   3   7  -1       59.93       60.64      4.66 o 
   5   7  -1       38.78       35.64      3.48 o 
   7   7  -1      251.37      252.98     12.47 o 
 -10   8  -1      197.20      194.61      7.62 o 
  -8   8  -1      641.34      659.99     22.04 o 
  -6   8  -1      453.25      471.22     22.64 o 
  -4   8  -1      438.11      423.59     21.94 o 
  -2   8  -1      307.43      315.81     16.70 o 
   0   8  -1      514.48      505.42     24.78 o 
   2   8  -1      264.73      268.28     13.43 o 
   4   8  -1      303.28      316.02     15.25 o 
   6   8  -1      271.57      267.64     13.86 o 
   1   9  -1       10.72       11.72      2.89 o 
 -22   0   0      169.06      193.89     10.01 o 
 -20   0   0      251.34      275.94     13.38 o 
 -18   0   0      397.08      419.47     19.53 o 
 -16   0   0     3018.44     3030.65    134.65 o 
 -14   0   0      663.81      655.91     29.70 o 
 -12   0   0     1151.91     1023.19     29.05 o 
 -10   0   0     3549.11     3680.10     83.11 o 
  -8   0   0     3262.39     3205.37     72.63 o 
  -6   0   0     6020.90     6347.82    143.74 o 
  -4   0   0     9433.02     9604.49    217.38 o 
 -21   1   0       98.52       97.12      4.84 o 
 -19   1   0        1.26        0.65      0.98 o 
 -17   1   0      271.74      289.87      9.76 o 
 -15   1   0     1083.53     1057.86     26.12 o 
 -13   1   0      349.30      371.02      7.87 o 
 -11   1   0      209.03      208.04      4.01 o 
  -9   1   0     1208.98     1303.67     23.13 o 
  -7   1   0      455.71      416.64     12.82 o 
  -5   1   0     4227.11     4656.93     91.62 o 
  -3   1   0     3439.94     3919.34     63.80 o 
  -1   1   0     7075.59     7266.50    288.33 o 
   1   1   0     7071.62     7079.48    320.09 o 
   3   1   0     3410.56     3864.83    174.09 o 
   5   1   0     4237.62     4588.39    205.88 o 
 -22   2   0      144.59      156.91      5.84 o 
 -20   2   0      125.53      133.13      4.53 o 
 -18   2   0      440.48      433.97     14.61 o 
 -16   2   0       21.29       23.60      1.37 o 
 -14   2   0     1500.49     1445.81     38.69 o 
 -12   2   0     1526.10     1552.57     27.79 o 
 -10   2   0     3420.82     3461.46     63.19 o 
  -8   2   0     6482.79     6812.31    123.61 o 
  -6   2   0    10352.90    10470.52    209.29 o 
  -4   2   0    14843.32    15884.55    314.74 o 
  -2   2   0    11245.94    11875.57    373.22 o 
   0   2   0     1672.80     1664.80     52.30 o 
   2   2   0    11506.46    11978.10    504.78 o 
   4   2   0    14862.94    15318.00    698.83 o 
   6   2   0    10316.88    10509.49    465.18 o 
   8   2   0     6337.49     6800.23    301.04 o 
 -21   3   0       11.25        9.99      2.41 o 
 -19   3   0      141.61      148.19      3.87 o 
 -17   3   0      178.93      188.44      4.62 o 
 -15   3   0      139.92      142.12      3.57 o 
 -13   3   0       44.24       49.98      2.72 o 
 -11   3   0      253.17      258.24      8.67 o 
  -9   3   0     2121.57     2207.36     43.89 o 
  -7   3   0     4569.19     4898.73     96.51 o 
  -5   3   0     1172.61     1340.67     30.59 o 
  -3   3   0     1343.18     1276.74     38.92 o 
  -1   3   0     4471.66     4907.27    182.44 o 
   1   3   0     4317.67     4538.50    147.78 o 
   3   3   0     1285.73     1185.06     38.88 o 
   5   3   0     1070.93     1145.76     57.48 o 
   7   3   0     4616.10     4546.65    214.39 o 
   9   3   0     2072.28     2133.32     97.51 o 
 -20   4   0      132.20      136.12      5.31 o 
 -18   4   0      397.76      421.19     11.00 o 
 -16   4   0      488.64      464.01     11.87 o 
 -14   4   0      674.92      619.12     22.32 o 
 -12   4   0      780.44      741.66     18.41 o 
 -10   4   0     1570.28     1505.34     36.66 o 
  -8   4   0     1334.43     1234.39     74.15 o 
  -6   4   0     1940.24     1810.09     55.61 o 
  -4   4   0     1743.98     1578.20     48.67 o 
  -2   4   0     3591.81     3546.67    110.16 o 
   0   4   0      343.72      303.62     10.09 o 
   2   4   0     3649.01     3473.78    110.14 o 
   4   4   0     1678.22     1461.03     68.82 o 
   6   4   0     1896.79     1661.78     78.62 o 
   8   4   0     1452.63     1424.21     58.28 o 
 -17   5   0      536.44      550.56     15.39 o 
 -15   5   0      131.22      128.50      5.18 o 
 -13   5   0      429.04      436.92     14.64 o 
 -11   5   0      349.58      365.19     12.35 o 
  -9   5   0       62.09       64.42      2.99 o 
  -7   5   0      238.05      248.92      8.98 o 
  -5   5   0      991.66      995.16     31.01 o 
  -3   5   0     2003.94     1849.38     59.49 o 
  -1   5   0     1758.20     1681.51     53.55 o 
   1   5   0     1808.04     1701.95     53.57 o 
   3   5   0     2079.67     1945.48     84.18 o 
   5   5   0      977.06      912.26     43.78 o 
   7   5   0      273.19      286.69     12.90 o 
 -16   6   0      205.38      190.65      7.27 o 
 -14   6   0      454.97      490.08     16.49 o 
 -12   6   0       78.07       73.79      3.52 o 
 -10   6   0       36.32       38.05      2.44 o 
  -8   6   0      385.54      390.40     13.22 o 
  -6   6   0      868.58      755.41     57.29 o 
  -4   6   0      508.47      520.46     16.40 o 
  -2   6   0     1094.09     1111.78     34.59 o 
   0   6   0      213.99      206.47     10.54 o 
   2   6   0     1042.71     1008.65     48.75 o 
   4   6   0      445.25      436.76     23.01 o 
   6   6   0      775.23      740.26     34.41 o 
 -13   7   0      223.89      220.96      8.33 o 
 -11   7   0      351.43      346.52     12.13 o 
  -9   7   0      472.83      467.18     15.83 o 
  -7   7   0      118.79      115.79      4.71 o 
  -5   7   0      338.02      339.89     16.43 o 
  -3   7   0      523.67      479.57     23.55 o 
  -1   7   0      436.28      474.17     20.98 o 
   1   7   0      400.32      398.12     20.66 o 
   3   7   0      512.21      522.12     23.82 o 
   5   7   0      331.23      331.97     16.54 o 
   7   7   0       98.07       95.53      6.58 o 
 -10   8   0       39.54       39.79      2.98 o 
  -8   8   0      100.99       98.04      6.37 o 
  -6   8   0      154.92      150.49      9.15 o 
  -4   8   0      164.99      165.64      9.42 o 
  -2   8   0      102.50       96.33      6.48 o 
   0   8   0       61.01       56.57      4.55 o 
   2   8   0      110.01      112.76      6.80 o 
   4   8   0      179.10      178.05      9.69 o 
   6   8   0      172.02      180.35      9.58 o 
  -1   9   0      263.15      261.70     14.50 o 
   1   9   0      267.35      298.68     14.82 o 
 -21   1   1      129.97      143.76      5.54 o 
 -19   1   1      155.89      160.26      5.88 o 
 -17   1   1      119.20      126.81      4.75 o 
 -15   1   1     3635.99     3729.89     98.28 o 
 -13   1   1      747.53      694.22     17.29 o 
 -11   1   1     2269.94     2200.84     53.55 o 
  -9   1   1     3040.41     3257.76     77.34 o 
  -7   1   1      734.51      791.02     19.42 o 
  -5   1   1     4346.33     4497.30    159.16 o 
  -3   1   1     4361.03     4406.80     92.55 o 
  -1   1   1    23117.74    21621.10    948.55 o 
 -22   2   1       65.61       70.43      2.74 o 
 -20   2   1       84.03       84.26      2.96 o 
 -18   2   1       33.59       35.46      1.72 o 
 -16   2   1       45.97       52.10      2.01 o 
 -14   2   1      518.66      508.39     12.10 o 
 -12   2   1      735.68      710.84     14.85 o 
 -10   2   1      756.32      640.52     18.85 o 
  -8   2   1      138.27      136.32      3.18 o 
  -6   2   1     1252.58     1286.46     32.40 o 
  -4   2   1     5427.23     5689.03    182.39 o 
  -2   2   1    38974.99    42712.45   1329.19 o 
   0   2   1    17914.55    18597.87    592.96 o 
   2   2   1     6502.55     6952.43    301.63 o 
   4   2   1      664.88      582.17     26.17 o 
   6   2   1     3319.45     3377.82    150.06 o 
   8   2   1      714.44      880.21     41.37 o 
 -21   3   1      156.26      157.92      4.14 o 
 -19   3   1      287.18      301.92      7.09 o 
 -17   3   1      746.57      705.78     19.18 o 
 -15   3   1      131.89      141.57      5.50 o 
 -13   3   1      628.85      606.75     13.26 o 
 -11   3   1     1106.14     1028.61     25.13 o 
  -9   3   1     5667.04     6088.56    146.43 o 
  -7   3   1     3075.14     3106.17     72.28 o 
  -5   3   1     3571.19     3540.28    194.54 o 
  -3   3   1     6641.48     6392.85    198.73 o 
  -1   3   1     2644.06     2578.84     78.60 o 
   1   3   1     3905.78     4209.83    159.88 o 
   3   3   1    13077.51    13713.34    430.03 o 
   5   3   1     2355.70     2168.27     95.15 o 
   7   3   1     6058.73     6134.79    280.27 o 
 -20   4   1        9.79       10.39      1.38 o 
 -18   4   1      372.63      400.83     10.53 o 
 -16   4   1       40.60       37.05      1.88 o 
 -14   4   1      298.65      260.81      6.99 o 
 -12   4   1       74.83       70.94      2.47 o 
 -10   4   1       42.14       50.16      2.47 o 
  -8   4   1     2287.93     2440.19     74.76 o 
  -6   4   1      779.27      710.57     21.87 o 
  -4   4   1      600.93      567.02     18.43 o 
  -2   4   1      544.23      484.76     17.21 o 
   0   4   1      698.95      701.97     23.52 o 
   2   4   1     3654.38     3895.73    120.64 o 
   4   4   1     1770.01     1671.89     74.23 o 
   6   4   1     1785.11     1666.22     75.83 o 
 -19   5   1        6.47        5.46      1.51 o 
 -17   5   1      547.87      587.24     18.00 o 
 -15   5   1      242.93      260.38      9.26 o 
 -13   5   1      165.41      153.06      5.86 o 
 -11   5   1      420.36      435.19     14.55 o 
  -9   5   1      411.97      390.37     13.98 o 
  -7   5   1     1260.30     1210.30     38.20 o 
  -5   5   1     1656.46     1588.60     49.59 o 
  -3   5   1     1302.70     1200.64     38.16 o 
  -1   5   1     1679.99     1600.62     50.67 o 
   1   5   1     1890.69     1803.12     79.96 o 
   3   5   1     1039.47     1026.20     49.02 o 
   5   5   1     3333.70     3401.59    154.02 o 
   7   5   1      847.42      845.15     36.82 o 
 -16   6   1      105.26      108.92      4.82 o 
 -14   6   1      241.50      238.18      8.69 o 
 -12   6   1      291.42      283.20     10.02 o 
 -10   6   1      624.75      592.61     19.58 o 
  -8   6   1        3.02        2.27      1.21 o 
  -6   6   1      447.37      420.99     23.84 o 
  -4   6   1      834.53      812.52     41.56 o 
  -2   6   1     1127.64     1135.22     49.24 o 
   0   6   1     1064.26      983.60     45.76 o 
   2   6   1     2241.19     2007.72     92.00 o 
   4   6   1      483.11      463.36     22.91 o 
   6   6   1      282.26      279.04     13.91 o 
 -13   7   1      111.89      126.50      5.38 o 
 -11   7   1      143.36      158.32      6.31 o 
  -9   7   1      233.01      232.12      8.53 o 
  -7   7   1      235.07      235.45     11.83 o 
  -5   7   1       24.28       24.40      2.94 o 
  -3   7   1       67.75       68.56      4.66 o 
  -1   7   1      338.73      332.08     16.38 o 
   1   7   1      376.60      385.54     17.66 o 
   3   7   1       23.20       26.49      3.10 o 
   5   7   1      305.18      280.91     13.59 o 
 -10   8   1      276.46      270.21     13.86 o 
  -8   8   1      181.94      216.27     11.61 o 
  -6   8   1      259.61      265.66     13.70 o 
  -4   8   1      270.74      278.99     14.93 o 
  -2   8   1      232.60      248.54     13.33 o 
   0   8   1      537.44      534.75     24.89 o 
   2   8   1      343.58      362.37     17.07 o 
   4   8   1      470.89      493.54     22.37 o 
  -1   9   1        9.77       10.33      2.78 o 
   1   9   1        3.88       -1.18      2.41 o 
 -22   0   2      143.51      153.70      8.35 o 
 -20   0   2      133.28      119.88      6.64 o 
 -18   0   2      614.34      557.44     25.74 o 
 -16   0   2     2066.94     1956.55     87.34 o 
 -14   0   2     1127.84     1202.11     53.95 o 
 -12   0   2      391.64      329.78     15.31 o 
 -10   0   2     1040.12     1002.17     46.40 o 
  -8   0   2     1478.16     1651.98     64.11 o 
  -6   0   2      961.66     1166.69     54.43 o 
  -4   0   2     5687.12     6219.03    275.13 o 
 -21   1   2      161.95      165.93      6.24 o 
 -19   1   2       80.54       80.91      3.52 o 
 -17   1   2      602.24      609.16     19.81 o 
 -15   1   2      104.13      103.55      4.03 o 
 -13   1   2      370.27      360.46     12.67 o 
 -11   1   2      202.12      224.88      5.85 o 
  -9   1   2      611.09      631.24     15.75 o 
  -7   1   2      168.99      187.06      4.90 o 
  -5   1   2    21438.37    23250.76    625.00 o 
  -3   1   2      848.06      922.20     19.69 o 
  -1   1   2    17710.27    19063.33    840.12 o 
 -22   2   2       67.97       68.85      3.44 o 
 -20   2   2      180.02      193.66      5.53 o 
 -18   2   2       72.91       73.23      2.58 o 
 -16   2   2       61.84       62.82      3.61 o 
 -14   2   2     1906.81     1829.78     44.25 o 
 -12   2   2     2006.45     1998.44     40.97 o 
 -10   2   2      509.33      447.03      9.71 o 
  -8   2   2     4607.86     4917.97    101.66 o 
  -6   2   2     5703.42     5685.61    118.26 o 
  -4   2   2     8539.88     8471.73    266.05 o 
  -2   2   2     9042.97     9751.00    295.68 o 
   0   2   2    15750.54    16980.31    530.04 o 
   2   2   2    23779.56    26480.78   1116.43 o 
   4   2   2    13363.14    13680.30    620.54 o 
   6   2   2     4548.99     4550.82    206.15 o 
 -21   3   2        8.92        9.36      1.26 o 
 -19   3   2      175.50      180.30      4.55 o 
 -17   3   2      395.21      405.20      9.17 o 
 -15   3   2      286.74      291.66      6.73 o 
 -13   3   2       24.77       22.19      1.38 o 
 -11   3   2      558.09      473.60     11.85 o 
  -9   3   2     1916.44     2037.53     49.19 o 
  -7   3   2     1262.18     1148.55     44.93 o 
  -5   3   2      565.08      607.99     18.88 o 
  -3   3   2     2042.32     2014.67     62.84 o 
  -1   3   2     2247.82     2230.66     67.72 o 
   1   3   2     2429.17     2716.22     85.51 o 
   3   3   2     1529.06     1384.98     63.36 o 
   5   3   2      418.31      410.00     18.68 o 
   7   3   2     1332.48     1388.20     62.51 o 
 -20   4   2      139.17      152.62      6.06 o 
 -18   4   2      722.36      718.20     22.26 o 
 -16   4   2      342.49      362.23      9.51 o 
 -14   4   2      168.70      194.91      5.44 o 
 -12   4   2      883.19      833.06     28.16 o 
 -10   4   2     1069.68     1001.72     33.36 o 
  -8   4   2      522.90      436.00     15.00 o 
  -6   4   2     2325.51     2142.07     67.17 o 
  -4   4   2      927.04      777.32     24.88 o 
  -2   4   2      510.81      424.01     14.93 o 
   0   4   2     5445.19     5696.72    174.89 o 
   2   4   2     1869.00     1831.30     59.41 o 
   4   4   2     2374.13     2271.67     96.01 o 
   6   4   2     1692.14     1638.71     70.43 o 
 -19   5   2       70.72       67.70      4.82 o 
 -17   5   2      123.77      112.62      4.87 o 
 -15   5   2      266.43      257.50      9.19 o 
 -13   5   2      256.69      274.03      9.65 o 
 -11   5   2      149.42      138.90      5.35 o 
  -9   5   2      233.64      255.73      9.35 o 
  -7   5   2      529.95      507.31     20.20 o 
  -5   5   2      206.79      202.48      6.94 o 
  -3   5   2      279.69      266.47      9.25 o 
  -1   5   2      476.65      468.73     14.78 o 
   1   5   2     2919.70     3000.84    134.01 o 
   3   5   2      826.65      761.61     35.70 o 
   5   5   2     1262.84     1261.14     55.18 o 
 -16   6   2      329.42      351.47     12.33 o 
 -14   6   2      205.65      207.94      7.77 o 
 -12   6   2       60.64       61.17      3.21 o 
 -10   6   2      619.53      639.03     22.61 o 
  -8   6   2      503.77      491.84     29.94 o 
  -6   6   2      636.86      626.15     36.98 o 
  -4   6   2      756.23      724.63     31.15 o 
  -2   6   2      413.86      390.79     18.25 o 
   0   6   2     1222.23     1191.30     53.04 o 
   2   6   2      182.63      188.38     11.02 o 
   4   6   2      287.26      293.97     15.36 o 
   6   6   2      399.11      413.91     20.55 o 
 -13   7   2       87.13       87.77      4.18 o 
 -11   7   2      136.55      131.41      5.52 o 
  -9   7   2      247.78      261.96     12.47 o 
  -7   7   2      477.22      468.55     21.51 o 
  -5   7   2      241.66      242.81     12.15 o 
  -3   7   2      503.64      477.86     22.42 o 
  -1   7   2      199.91      212.36     10.97 o 
   1   7   2      338.99      369.97     17.23 o 
 -10   8   2      177.37      169.87      9.53 o 
  -8   8   2       55.28       57.75      4.66 o 
  -6   8   2      310.61      338.45     17.07 o 
  -4   8   2      222.50      222.69     12.15 o 
  -2   8   2       70.75       80.17      5.67 o 
   0   8   2      217.34      227.24     11.99 o 
   2   8   2      139.62      143.11      7.97 o 
   4   8   2      270.54      286.53     13.81 o 
 -23   1   3      185.16      208.98      7.72 o 
 -21   1   3      192.31      203.72      7.45 o 
 -19   1   3      235.02      225.93      8.02 o 
 -17   1   3     1716.08     1640.61     52.01 o 
 -15   1   3     2592.40     2504.70     78.90 o 
 -13   1   3      937.95      851.46     27.19 o 
 -11   1   3      808.36      683.10     16.93 o 
  -9   1   3      467.90      440.78     20.94 o 
  -7   1   3     1656.37     1723.28     42.92 o 
  -5   1   3     1756.49     1734.29     43.00 o 
  -3   1   3     1408.54     1442.17     35.41 o 
  -1   1   3    12158.86    11928.83    559.37 o 
   1   1   3    17086.38    17361.79    725.33 o 
 -22   2   3       39.66       40.47      2.63 o 
 -20   2   3      134.16      129.94      5.16 o 
 -18   2   3       74.85       83.43      2.82 o 
 -16   2   3     1449.78     1420.24     34.59 o 
 -14   2   3      188.16      179.43      4.93 o 
 -12   2   3      118.25      136.44      3.81 o 
 -10   2   3      142.21      140.03      3.31 o 
  -8   2   3     3052.05     3480.93     73.07 o 
  -6   2   3      478.46      473.99     14.50 o 
  -4   2   3     2456.87     2672.18     83.48 o 
  -2   2   3     3174.20     3623.04    110.77 o 
   0   2   3     1012.52      946.35     54.67 o 
   2   2   3     6541.58     7312.18    328.81 o 
   4   2   3     1520.62     1768.71     75.19 o 
   6   2   3     1513.15     1688.00     71.61 o 
 -21   3   3      258.16      278.23      8.04 o 
 -19   3   3      642.31      643.11     17.22 o 
 -17   3   3       17.90       18.96      1.20 o 
 -15   3   3        4.49        2.44      1.35 o 
 -13   3   3     1303.04     1343.76     28.81 o 
 -11   3   3     1033.80      992.36     24.28 o 
  -9   3   3     1034.17      904.92     27.98 o 
  -7   3   3     7096.81     7321.73    233.57 o 
  -5   3   3     2252.31     2293.98     73.09 o 
  -3   3   3     3697.89     3746.31    121.04 o 
  -1   3   3     1611.99     1354.00     42.10 o 
   1   3   3     7665.50     7831.63    253.04 o 
   3   3   3     3202.44     3104.08    137.17 o 
   5   3   3     2090.73     2149.27     85.95 o 
 -20   4   3       37.90       36.89      2.59 o 
 -18   4   3      381.31      381.75     13.09 o 
 -16   4   3      410.48      423.28     11.07 o 
 -14   4   3       10.75       11.15      1.19 o 
 -12   4   3      297.58      308.16     10.54 o 
 -10   4   3      259.29      285.23      9.67 o 
  -8   4   3      911.29      859.31     40.81 o 
  -6   4   3      125.30      108.56      4.14 o 
  -4   4   3      121.47      138.57      5.56 o 
  -2   4   3     1949.91     1989.74     64.84 o 
   0   4   3     5258.22     5613.32    350.09 o 
   2   4   3      838.85      912.32     38.27 o 
   6   4   3      645.88      645.96     29.97 o 
 -19   5   3      191.77      225.74     11.77 o 
 -17   5   3       66.42       72.29      3.72 o 
 -15   5   3      423.13      479.23     16.16 o 
 -13   5   3      408.31      431.35     14.55 o 
 -11   5   3      624.53      586.91     19.34 o 
  -9   5   3       83.71       69.79      3.29 o 
  -7   5   3     1285.76     1163.08     37.12 o 
  -5   5   3     1052.38      983.14     31.03 o 
  -3   5   3     1821.10     1757.39     57.46 o 
  -1   5   3      529.97      480.00     22.53 o 
   1   5   3     1534.82     1486.24     72.62 o 
   3   5   3      318.89      302.91     13.81 o 
   5   5   3     1991.78     2136.11     91.14 o 
 -16   6   3      100.07       93.10      7.28 o 
 -14   6   3       99.31      102.44      4.59 o 
 -12   6   3      217.94      222.26      8.17 o 
 -10   6   3       16.37       17.85      1.91 o 
  -8   6   3       87.75       99.71      4.46 o 
  -6   6   3      713.32      658.47     22.06 o 
  -4   6   3      349.47      389.02     18.30 o 
  -2   6   3      909.37      850.08     39.34 o 
   0   6   3      508.66      515.54     25.31 o 
   2   6   3      750.07      761.88     36.61 o 
   4   6   3      217.96      211.88     10.01 o 
 -13   7   3      147.21      156.66      6.39 o 
 -11   7   3      147.94      151.30      6.14 o 
  -9   7   3      537.76      552.18     31.25 o 
  -7   7   3       43.49       46.77      3.96 o 
  -5   7   3       69.08       77.98      5.14 o 
  -3   7   3      214.79      220.71     11.13 o 
  -1   7   3      681.62      614.44     30.29 o 
   1   7   3      102.06      113.46      6.85 o 
   3   7   3      597.79      583.34     27.29 o 
  -8   8   3       28.69       28.52      3.43 o 
  -6   8   3      225.93      231.79     13.43 o 
  -4   8   3      216.92      227.77     12.79 o 
  -2   8   3      346.79      360.39     17.77 o 
   0   8   3      181.60      177.63     10.06 o 
   2   8   3      200.85      191.43     10.11 o 
 -22   0   4      142.02      148.89      8.19 o 
 -20   0   4      333.38      324.64     15.79 o 
 -18   0   4      857.68      814.00     37.19 o 
 -16   0   4     3641.35     3569.74    158.68 o 
 -14   0   4      199.52      210.32     10.33 o 
 -12   0   4     1486.78     1328.74     59.51 o 
 -10   0   4    10088.91    10029.16    451.05 o 
  -8   0   4      601.92      699.96     34.84 o 
  -6   0   4      855.39      750.96     35.54 o 
  -4   0   4    11713.99    12919.87    583.24 o 
  -2   0   4    11872.86    12546.37    578.04 o 
 -23   1   4       92.49       82.58      5.46 o 
 -21   1   4       48.73       49.52      2.80 o 
 -19   1   4        7.02        6.46      3.45 o 
 -17   1   4      265.60      296.66     10.20 o 
 -15   1   4      371.85      320.57     15.31 o 
 -13   1   4      276.96      291.94     13.91 o 
 -11   1   4       33.39       33.79      1.76 o 
  -9   1   4      259.62      252.77     19.83 o 
  -7   1   4      620.22      617.63     35.27 o 
  -5   1   4     8321.27     8747.16    210.81 o 
  -3   1   4     7977.83     8515.74    217.48 o 
  -1   1   4     7022.37     7271.77    232.32 o 
   1   1   4     1956.91     1922.73     88.46 o 
 -22   2   4       89.57       95.26      4.29 o 
 -20   2   4      255.10      256.96      9.74 o 
 -18   2   4       16.70       16.42      1.68 o 
 -16   2   4     1189.66     1084.82     34.72 o 
 -14   2   4     2391.44     2373.79     57.19 o 
 -12   2   4     1910.99     1948.95     47.18 o 
 -10   2   4     1206.25     1127.97     24.02 o 
  -8   2   4     7011.83     7281.72    154.90 o 
  -6   2   4     2973.82     2888.06     83.64 o 
  -4   2   4     2291.40     2088.38     88.17 o 
  -2   2   4      836.63     1012.24     33.98 o 
   0   2   4     2879.96     2862.02    142.14 o 
   2   2   4     3621.25     3447.08    162.91 o 
   4   2   4     5425.61     5789.92    259.19 o 
   6   2   4     4352.04     4302.45    217.60 o 
 -21   3   4        8.77        7.83      1.33 o 
 -19   3   4       30.90       32.51      1.89 o 
 -17   3   4      172.41      166.52      5.11 o 
 -15   3   4      228.36      232.66      6.70 o 
 -13   3   4      299.10      287.10      6.58 o 
 -11   3   4      704.11      671.47     17.03 o 
  -9   3   4     3220.49     3276.19    103.41 o 
  -7   3   4      382.90      370.59     12.54 o 
  -5   3   4      258.34      270.99      9.27 o 
  -3   3   4     3107.95     3659.77    113.53 o 
  -1   3   4     2267.07     2806.55     88.59 o 
   1   3   4     4710.55     5249.44    165.86 o 
   3   3   4      990.25     1006.19     48.06 o 
   5   3   4      303.41      318.38     15.79 o 
 -20   4   4      171.39      172.72      6.75 o 
 -18   4   4      854.08      790.37     25.90 o 
 -16   4   4      595.34      545.28     18.14 o 
 -14   4   4      654.80      702.97     22.95 o 
 -12   4   4      772.59      773.61     25.90 o 
 -10   4   4      912.92      831.39     26.89 o 
  -8   4   4     1781.98     2027.69     63.46 o 
  -6   4   4      821.47      829.55     26.49 o 
  -2   4   4     3404.08     3643.59    114.89 o 
   0   4   4     5938.42     6148.27    260.74 o 
   2   4   4      836.30      664.15     35.11 o 
   4   4   4     1839.26     1723.54     74.39 o 
 -19   5   4      117.05      114.73      5.06 o 
 -17   5   4      393.28      415.95     14.34 o 
 -15   5   4      129.39      129.56      5.37 o 
 -13   5   4      686.84      643.90     30.53 o 
 -11   5   4      166.18      168.28      6.34 o 
  -9   5   4      102.78      104.74      4.29 o 
  -7   5   4      164.14      161.92      6.04 o 
  -3   5   4      359.53      318.86     16.48 o 
  -1   5   4      847.50      813.42     35.64 o 
   1   5   4     1371.03     1255.15     58.01 o 
   3   5   4      224.75      195.82     10.81 o 
 -16   6   4       98.34      109.36      4.89 o 
 -14   6   4      238.64      246.29      9.06 o 
 -12   6   4      256.06      269.61      9.69 o 
 -10   6   4      720.87      734.26     33.98 o 
  -8   6   4     1240.57     1118.24     35.76 o 
  -6   6   4      538.25      504.14     23.28 o 
  -4   6   4      672.91      681.33     30.83 o 
  -2   6   4     1259.81     1155.34     51.91 o 
   0   6   4      242.20      256.40     14.77 o 
   2   6   4      289.84      271.55     12.42 o 
   4   6   4      574.84      592.92     27.56 o 
 -13   7   4       98.49       95.82      4.59 o 
 -11   7   4      167.40      172.93      6.86 o 
  -9   7   4      332.63      340.37     16.48 o 
  -7   7   4      270.64      253.83     12.79 o 
  -5   7   4      180.55      187.58     10.33 o 
  -3   7   4      273.18      278.99     13.49 o 
  -1   7   4      167.79      174.15      9.95 o 
   1   7   4       14.44       18.57      2.89 o 
  -8   8   4      239.11      237.24     12.84 o 
  -6   8   4      191.97      208.77     11.08 o 
  -4   8   4      140.50      141.82      8.67 o 
  -2   8   4      113.06      115.38      7.44 o 
   0   8   4      142.16      146.85      8.51 o 
   2   8   4      339.05      341.18     16.38 o 
 -21   1   5      222.65      219.08      8.00 o 
 -19   1   5      454.58      448.53     15.04 o 
 -17   1   5     1461.97     1351.89     43.10 o 
 -15   1   5      464.74      437.01     14.47 o 
 -13   1   5     1859.32     1779.72     56.29 o 
 -11   1   5     2292.87     2361.56     74.21 o 
  -9   1   5     5482.15     5432.86    174.19 o 
  -7   1   5     2880.19     3285.57     74.67 o 
  -5   1   5    11990.38    13517.59    338.51 o 
  -3   1   5    18882.57    20110.63    500.71 o 
  -1   1   5    12860.40    12480.22   1024.60 o 
 -22   2   5       28.99       27.65      2.33 o 
 -20   2   5       82.16       82.90      5.57 o 
 -18   2   5      125.97      129.09      5.09 o 
 -16   2   5      551.61      520.50     17.20 o 
 -14   2   5      132.23      119.17      4.67 o 
 -12   2   5      102.78      107.33      2.74 o 
 -10   2   5     1836.50     1972.69     41.21 o 
  -8   2   5      315.87      319.14      6.90 o 
  -6   2   5     2185.82     2036.88     51.86 o 
  -4   2   5      378.75      410.68     25.26 o 
  -2   2   5      847.56      817.68     26.00 o 
   0   2   5     2788.57     2908.42    132.88 o 
   2   2   5     1023.48     1044.02     44.10 o 
   4   2   5      665.11      745.07     29.81 o 
 -21   3   5      115.70      113.36      3.97 o 
 -19   3   5      203.81      206.30      6.25 o 
 -17   3   5        8.86        8.90      1.88 o 
 -15   3   5      518.40      480.02     13.02 o 
 -13   3   5      942.47      869.48     53.42 o 
 -11   3   5     1664.80     1576.46     56.11 o 
  -9   3   5     2843.43     2939.72     94.97 o 
  -7   3   5     4920.47     5163.58    162.02 o 
  -5   3   5      669.79      604.47     20.72 o 
  -3   3   5     2331.82     2467.66     80.91 o 
  -1   3   5     1932.74     1975.74     61.17 o 
   1   3   5     4795.27     4995.93    229.06 o 
   3   3   5     2139.83     1789.15     87.07 o 
 -20   4   5       81.08       79.56      3.99 o 
 -18   4   5      217.25      222.43      8.27 o 
 -16   4   5       50.43       52.90      2.93 o 
 -14   4   5      323.93      328.87     21.27 o 
 -12   4   5      978.43      928.95     29.95 o 
 -10   4   5     1038.21      960.40     31.58 o 
  -6   4   5      550.41      510.50     18.22 o 
  -4   4   5      942.05      861.92     28.21 o 
  -2   4   5     2825.34     2994.90    127.53 o 
   0   4   5     1654.91     1850.27     78.03 o 
   4   4   5      757.04      713.66     32.00 o 
 -19   5   5       55.50       58.81      3.44 o 
 -17   5   5      150.41      153.30      6.24 o 
 -15   5   5      335.53      364.65     12.71 o 
 -13   5   5      267.59      270.33      9.65 o 
 -11   5   5      296.51      305.31     19.56 o 
  -9   5   5      497.41      521.55     16.71 o 
  -7   5   5     1425.08     1426.17     44.45 o 
  -5   5   5     1915.53     1901.22     86.43 o 
  -3   5   5     1463.70     1388.52     63.26 o 
  -1   5   5     1207.62     1244.50     58.07 o 
   1   5   5      600.94      572.64     29.33 o 
   3   5   5     2090.87     1982.35     90.66 o 
 -16   6   5      111.45      107.26      4.95 o 
 -14   6   5       99.94      101.05      4.65 o 
 -12   6   5       77.91       72.58      3.63 o 
 -10   6   5       14.50       17.56      3.32 o 
  -8   6   5      963.66      865.65     41.80 o 
  -6   6   5      542.09      524.69     24.08 o 
  -4   6   5      790.51      749.46     35.75 o 
   0   6   5     1089.44     1108.46     51.00 o 
   2   6   5       22.52       24.94      3.05 o 
 -13   7   5       48.36       58.47      3.49 o 
 -11   7   5      234.44      247.31     12.95 o 
  -9   7   5      113.74      107.09      6.64 o 
  -7   7   5       52.84       52.23      4.33 o 
  -5   7   5      189.26      180.41      9.79 o 
  -3   7   5      340.31      347.70     16.43 o 
  -1   7   5      578.32      600.79     28.15 o 
   1   7   5      513.09      510.02     24.51 o 
  -8   8   5       38.22       32.16      3.96 o 
  -6   8   5      154.09      156.54      9.26 o 
  -4   8   5      235.03      239.17     12.95 o 
  -2   8   5      186.38      178.70     10.22 o 
   0   8   5       38.48       44.47      4.28 o 
 -22   0   6      115.09      115.33      7.01 o 
 -20   0   6      570.73      512.54     24.19 o 
 -18   0   6     1626.20     1435.93     64.76 o 
 -16   0   6      257.57      273.85     13.43 o 
 -14   0   6      836.80      717.46     32.81 o 
 -12   0   6     1368.02     1295.66     58.23 o 
 -10   0   6      540.36      452.06     19.21 o 
  -8   0   6      175.49      243.61     13.00 o 
  -6   0   6    10328.92    11247.55    513.82 o 
  -4   0   6    15041.41    16000.13    742.45 o 
  -2   0   6    15673.03    15731.15    677.32 o 
 -21   1   6       20.68       25.90      2.25 o 
 -19   1   6        1.36        1.02      1.74 o 
 -17   1   6       26.42       18.49      1.76 o 
 -15   1   6       29.19       24.69      3.99 o 
 -13   1   6      101.42       92.37      3.75 o 
 -11   1   6      113.83      118.35      5.03 o 
  -9   1   6      432.97      523.25     14.41 o 
  -7   1   6     1710.44     1965.36     46.50 o 
  -5   1   6     1756.53     1829.39     47.16 o 
  -3   1   6     8464.79     9453.46    243.97 o 
  -1   1   6     4682.96     5060.58    160.02 o 
   1   1   6      618.79      684.38     33.45 o 
 -22   2   6      109.14      107.98      4.77 o 
 -20   2   6      106.10      111.13      5.03 o 
 -18   2   6      226.30      219.74      8.27 o 
 -16   2   6      563.42      556.26     18.33 o 
 -14   2   6     2107.35     1939.54     64.49 o 
 -12   2   6      701.05      626.30     16.99 o 
 -10   2   6      551.77      504.06     13.43 o 
  -8   2   6     3261.67     3047.81     76.98 o 
  -6   2   6     3771.24     3638.22     91.12 o 
  -4   2   6     2684.11     2659.29     79.66 o 
  -2   2   6      335.50      231.89     11.99 o 
   0   2   6     5360.71     6287.05    282.15 o 
   2   2   6     4502.78     4264.51    185.22 o 
 -21   3   6       38.88       37.48      2.18 o 
 -19   3   6       44.31       43.42      2.19 o 
 -17   3   6      138.66      153.23      4.85 o 
 -15   3   6       86.06       78.14      2.90 o 
 -13   3   6      308.77      322.34      8.98 o 
 -11   3   6      356.51      360.28     12.20 o 
  -9   3   6      902.49      877.52     29.10 o 
  -7   3   6      792.02      773.66     24.01 o 
  -5   3   6      414.79      380.60     20.60 o 
  -3   3   6      878.79      832.89     57.10 o 
  -1   3   6     3463.42     3810.79    119.22 o 
   1   3   6      718.94      750.69     34.73 o 
   3   3   6     1807.27     1831.86     80.12 o 
 -20   4   6      262.56      261.40      9.63 o 
 -18   4   6      423.77      469.46     15.95 o 
 -16   4   6      189.15      191.07      7.23 o 
 -14   4   6      287.41      321.87     11.16 o 
 -12   4   6      777.08      698.79     25.66 o 
 -10   4   6     1731.13     1638.85     67.70 o 
  -8   4   6      714.25      668.57     21.49 o 
  -6   4   6      942.91      880.20     27.28 o 
  -4   4   6      750.65      735.69     23.99 o 
  -2   4   6     3147.57     3200.73    138.56 o 
   0   4   6     3149.16     3211.17    142.09 o 
   2   4   6     2233.89     2161.21    102.22 o 
 -17   5   6      240.39      268.84      9.84 o 
 -15   5   6      303.59      307.98     10.96 o 
 -13   5   6      160.80      168.71      6.55 o 
 -11   5   6       61.64       65.98      4.71 o 
  -9   5   6       64.99       66.97      3.31 o 
  -7   5   6      444.68      427.23     21.25 o 
  -5   5   6      429.06      422.58     19.53 o 
  -3   5   6     1406.16     1399.38     63.31 o 
  -1   5   6     3569.33     3671.53    159.86 o 
   1   5   6      778.46      721.69     34.25 o 
 -16   6   6      141.79      144.04      6.09 o 
 -14   6   6       30.00       27.76      2.45 o 
 -12   6   6      393.47      416.29     14.36 o 
 -10   6   6      491.89      502.10     24.30 o 
  -8   6   6      360.41      359.10     16.86 o 
  -6   6   6      205.71      226.27     11.77 o 
  -4   6   6     1131.17     1051.89     48.92 o 
  -2   6   6      343.83      365.74     16.70 o 
   0   6   6       80.42       84.93      6.05 o 
 -13   7   6      105.07      109.98      7.01 o 
 -11   7   6      287.72      291.94     14.98 o 
  -9   7   6      325.63      305.64     15.47 o 
  -7   7   6      250.26      244.79     12.79 o 
  -5   7   6      244.25      249.98     12.68 o 
  -3   7   6      505.56      475.02     23.12 o 
  -1   7   6       51.34       54.53      4.17 o 
  -8   8   6      110.77      109.39      7.28 o 
  -6   8   6       36.80       34.25      3.85 o 
  -4   8   6       16.54       21.94      3.32 o 
  -2   8   6       67.16       65.61      5.24 o 
   0   8   6      186.47      184.10     10.06 o 
 -21   1   7      322.07      321.43     11.30 o 
 -19   1   7      465.09      460.29     15.52 o 
 -17   1   7      694.05      673.79     31.20 o 
 -15   1   7     1896.32     1652.24     52.47 o 
 -13   1   7      962.90      885.56     28.46 o 
 -11   1   7     1348.89     1339.57     43.64 o 
  -9   1   7     1376.08     1378.02     40.57 o 
  -7   1   7     5224.92     5245.71    165.79 o 
  -5   1   7     3653.19     3395.93     86.37 o 
  -3   1   7     7644.76     8296.61    210.41 o 
  -1   1   7     1244.63     1175.68     38.60 o 
   1   1   7     4532.34     4431.21    194.32 o 
 -20   2   7       45.56       44.99      2.72 o 
 -18   2   7       46.15       42.09      2.59 o 
 -16   2   7      182.59      176.13      6.62 o 
 -14   2   7      112.78      100.73      3.42 o 
 -12   2   7        5.42        3.90      0.92 o 
 -10   2   7      658.09      623.10     20.74 o 
  -8   2   7     2397.12     2511.12     63.19 o 
  -6   2   7      261.07      233.34      8.67 o 
  -4   2   7       64.61       64.22      2.71 o 
  -2   2   7        3.53        3.07      0.80 o 
   0   2   7      278.86      356.32     17.61 o 
   2   2   7     1851.58     2071.94     92.26 o 
 -21   3   7       91.59       93.96      3.60 o 
 -19   3   7       62.04       60.35      2.64 o 
 -17   3   7      134.04      146.23      4.71 o 
 -15   3   7      719.78      671.12     29.68 o 
 -13   3   7      664.16      625.36     20.91 o 
 -11   3   7     1896.08     1837.74     72.22 o 
  -9   3   7     2033.03     1895.15     96.97 o 
  -7   3   7     1370.35     1160.10     40.00 o 
  -5   3   7      777.21      797.92     23.08 o 
  -3   3   7       39.99       34.93      1.91 o 
  -1   3   7     3106.78     3229.47    136.04 o 
   1   3   7     1121.21      988.15     41.42 o 
 -20   4   7       60.69       60.53      4.98 o 
 -18   4   7       54.93       55.69      3.27 o 
 -16   4   7      262.67      257.36      9.31 o 
 -14   4   7      528.47      499.32     23.71 o 
 -12   4   7      526.89      529.29     25.47 o 
 -10   4   7      222.03      228.96     10.49 o 
  -8   4   7       15.26       14.11      1.66 o 
  -4   4   7     1074.09     1090.32     49.82 o 
  -2   4   7      750.11      755.24     31.79 o 
   0   4   7      409.87      378.74     17.45 o 
 -17   5   7      140.54      154.49      6.36 o 
 -15   5   7       33.65       35.36      2.65 o 
 -13   5   7      174.43      184.55      7.17 o 
 -11   5   7       94.09       92.79      4.14 o 
  -9   5   7      529.88      557.07     52.58 o 
  -7   5   7      511.30      470.31     21.89 o 
  -5   5   7      887.53      888.02     37.89 o 
  -3   5   7      665.49      573.23     30.40 o 
  -1   5   7      779.82      781.47     37.73 o 
   1   5   7      757.41      771.51     36.07 o 
 -16   6   7      208.26      219.89      8.45 o 
 -14   6   7       46.35       43.73      2.91 o 
 -12   6   7      142.90      147.92      8.30 o 
 -10   6   7      193.03      203.63     11.24 o 
  -8   6   7      506.84      507.03     25.26 o 
  -6   6   7      143.00      149.26      8.51 o 
  -4   6   7      120.82      139.25      7.33 o 
  -2   6   7      192.36      190.58     10.76 o 
   0   6   7      291.98      291.83     14.77 o 
 -11   7   7       47.91       58.71      4.76 o 
  -9   7   7       39.19       40.46      4.17 o 
  -7   7   7       66.36       67.49      4.92 o 
  -5   7   7       29.83       36.87      3.75 o 
  -3   7   7      463.50      486.21     22.75 o 
  -1   7   7      287.24      301.41     14.56 o 
  -8   8   7       66.88       73.37      5.57 o 
  -6   8   7      263.48      267.75     14.02 o 
  -4   8   7      197.26      208.08     11.35 o 
  -2   8   7      183.62      189.72     10.38 o 
 -22   0   8      229.15      255.65     13.33 o 
 -20   0   8      668.02      632.31     29.70 o 
 -18   0   8     1072.05      987.56     45.22 o 
 -16   0   8      394.12      429.32     20.44 o 
 -14   0   8      478.42      462.50     21.78 o 
 -12   0   8     1119.41     1066.13     51.06 o 
 -10   0   8     1218.39     1042.15     48.11 o 
  -8   0   8     3509.95     3480.58    160.66 o 
  -6   0   8     1543.26     1516.64     73.43 o 
  -4   0   8     3531.40     3288.66    152.36 o 
  -2   0   8     5921.62     6231.71    194.00 o 
   0   0   8     1538.01     1522.85     58.98 o 
 -21   1   8       14.54       16.21      2.00 o 
 -19   1   8       62.47       58.02      3.14 o 
 -17   1   8       43.08       42.23      2.61 o 
 -15   1   8        5.56        8.29      1.42 o 
 -13   1   8       30.39       32.97      2.10 o 
 -11   1   8       26.42       19.81      1.67 o 
  -9   1   8      245.71      226.26      9.63 o 
  -7   1   8      441.11      422.20     11.10 o 
  -5   1   8     1080.63     1153.80     30.35 o 
  -3   1   8     3192.38     3567.66    115.42 o 
  -1   1   8     1330.23     1391.86     93.55 o 
 -20   2   8       55.96       63.69      2.72 o 
 -18   2   8      192.38      176.37      5.47 o 
 -16   2   8     1018.79      874.69     40.14 o 
 -14   2   8      505.93      509.21     13.77 o 
 -12   2   8      807.11      785.59     41.64 o 
 -10   2   8     3165.23     3264.04     84.47 o 
  -8   2   8     4153.31     4246.70    106.79 o 
  -6   2   8     1942.12     1647.72     85.76 o 
  -4   2   8     1568.15     1460.29     74.23 o 
  -2   2   8     2040.78     2020.45     86.06 o 
   0   2   8     2090.80     2157.14     90.34 o 
 -19   3   8       46.92       49.83      2.47 o 
 -17   3   8        5.74        5.09      1.20 o 
 -15   3   8       77.86       67.99      2.74 o 
 -13   3   8       54.72       46.25      2.07 o 
 -11   3   8      512.96      491.11     16.46 o 
  -9   3   8     1112.69     1098.55     35.97 o 
  -7   3   8      162.04      173.91      6.64 o 
  -5   3   8       77.97       89.77      3.67 o 
  -3   3   8       92.76       86.22      4.66 o 
  -1   3   8      289.27      276.79     14.34 o 
 -18   4   8       61.73       72.29      3.78 o 
 -16   4   8      234.01      241.12      8.89 o 
 -14   4   8      115.00      115.32      4.86 o 
 -12   4   8      718.65      721.58     23.73 o 
 -10   4   8      470.66      436.22     30.42 o 
  -8   4   8     1090.48     1095.09     62.67 o 
  -6   4   8      661.69      612.51     29.49 o 
  -4   4   8     2044.49     1996.85     89.70 o 
  -2   4   8     1506.53     1412.39     63.74 o 
   0   4   8     1553.74     1615.54     69.68 o 
 -17   5   8      189.79      190.78      7.55 o 
 -15   5   8      175.24      170.39      6.75 o 
 -13   5   8       47.50       47.53      2.93 o 
 -11   5   8      100.41       94.39      4.08 o 
  -9   5   8       37.95       42.97      3.75 o 
  -7   5   8      193.18      209.95     11.02 o 
  -5   5   8      470.82      488.13     22.16 o 
  -3   5   8      856.32      825.24     39.76 o 
  -1   5   8      658.19      720.94     32.11 o 
 -14   6   8      293.79      286.64     14.77 o 
 -12   6   8      303.14      321.80     16.70 o 
 -10   6   8       90.05       93.12      6.21 o 
  -8   6   8      268.50      253.89     12.20 o 
  -6   6   8      454.19      487.65     23.33 o 
  -4   6   8      218.05      234.09     11.61 o 
  -2   6   8        6.27        8.88      2.30 o 
 -11   7   8      235.86      228.57     12.47 o 
  -9   7   8      270.51      289.91     14.66 o 
  -7   7   8      625.99      595.01     29.01 o 
  -5   7   8      649.85      666.72     31.47 o 
  -3   7   8      350.68      382.33     17.39 o 
  -6   8   8       39.14       42.01      4.28 o 
  -4   8   8        3.06        2.25      2.14 o 
 -21   1   9      162.41      164.97      6.49 o 
 -19   1   9      387.13      379.61     15.65 o 
 -17   1   9      630.53      568.07     18.86 o 
 -15   1   9      473.71      480.38     16.01 o 
 -13   1   9     1716.68     1480.09     76.00 o 
 -11   1   9      998.80      903.48     54.59 o 
  -9   1   9     2468.36     2287.08     73.70 o 
  -7   1   9     2188.03     2147.62     56.81 o 
  -5   1   9     4997.32     5411.09    137.61 o 
  -3   1   9     3581.96     3416.02    109.95 o 
  -1   1   9     1247.20     1101.45     50.95 o 
 -20   2   9       10.78        9.42      1.41 o 
 -18   2   9       87.92       72.11      2.91 o 
 -16   2   9       38.85       39.61      2.06 o 
 -14   2   9      158.26      129.47      4.20 o 
 -12   2   9      239.09      229.75      6.62 o 
 -10   2   9      183.69      186.28      5.57 o 
  -8   2   9     1061.29     1051.14     26.87 o 
  -6   2   9      188.39      178.97      6.45 o 
  -4   2   9      184.19      180.94      9.47 o 
  -2   2   9     1270.70     1237.44     57.53 o 
 -19   3   9      132.25      141.97      4.81 o 
 -17   3   9      461.91      488.99     13.52 o 
 -15   3   9      323.47      339.56      9.64 o 
 -13   3   9      448.99      470.24     15.13 o 
 -11   3   9     1328.16     1259.27     74.84 o 
  -9   3   9     1009.63      853.05     29.14 o 
  -7   3   9      296.04      291.94     10.61 o 
  -5   3   9     1479.05     1266.39     59.19 o 
  -3   3   9     1521.38     1377.12     62.35 o 
  -1   3   9     2471.42     2656.57    107.68 o 
 -18   4   9      118.37      129.78      5.62 o 
 -16   4   9      343.30      322.02     11.45 o 
 -14   4   9      198.63      190.92      7.25 o 
 -12   4   9      521.47      519.72     17.22 o 
 -10   4   9       69.61       73.89      4.42 o 
  -8   4   9      354.76      373.02     19.37 o 
  -6   4   9      457.02      423.91     19.37 o 
  -4   4   9      345.51      356.53     16.48 o 
  -2   4   9      207.45      222.58     11.29 o 
 -17   5   9       63.05       72.03      5.33 o 
 -15   5   9      130.08      147.57     10.09 o 
 -13   5   9      161.60      181.48     10.06 o 
 -11   5   9      130.50      129.03      7.71 o 
  -9   5   9      717.12      627.98     28.74 o 
  -7   5   9      326.63      334.91     16.80 o 
  -5   5   9       76.27       85.95      5.94 o 
  -3   5   9      265.33      286.91     15.04 o 
 -14   6   9      109.20      104.89      6.96 o 
 -12   6   9       62.67       68.88      5.41 o 
 -10   6   9      345.52      360.17     17.55 o 
  -8   6   9      414.10      422.58     21.25 o 
  -6   6   9      165.32      159.43      8.67 o 
  -4   6   9       19.55       20.60      2.94 o 
 -11   7   9       80.37       91.52      6.32 o 
  -9   7   9       14.12       15.95      3.21 o 
  -7   7   9      167.49      173.18      9.58 o 
  -5   7   9       86.53       90.77      6.42 o 
  -3   7   9      308.14      304.62     15.31 o 
 -20   0  10      384.28      372.11     18.36 o 
 -18   0  10      276.46      289.85     14.61 o 
 -16   0  10       97.45      105.06      6.37 o 
 -14   0  10     1674.24     1571.92     70.86 o 
 -12   0  10     1450.89     1285.98     59.83 o 
 -10   0  10      406.20      398.06     18.36 o 
  -8   0  10     1498.02     1551.80     68.66 o 
  -6   0  10     2014.82     1883.56     81.78 o 
  -4   0  10     3650.87     3625.35    112.45 o 
 -21   1  10       26.89       26.43      2.34 o 
 -19   1  10       39.06       33.88      2.41 o 
 -17   1  10       46.94       54.75      4.47 o 
 -15   1  10      107.80       94.86      4.12 o 
 -13   1  10       91.17       80.75      3.63 o 
 -11   1  10      208.53      214.18      7.44 o 
  -9   1  10       25.26       25.51      1.61 o 
  -7   1  10        6.57        6.97      1.07 o 
  -5   1  10     1518.95     1488.45     38.26 o 
  -3   1  10     1070.61     1023.58     46.94 o 
 -20   2  10       20.39       21.29      1.75 o 
 -18   2  10      135.67      134.61      4.54 o 
 -16   2  10      297.27      299.11      8.63 o 
 -14   2  10      359.32      397.30     11.05 o 
 -12   2  10      898.48      841.54     22.59 o 
 -10   2  10     2336.00     2160.02     57.08 o 
  -8   2  10     1107.52     1035.43     26.05 o 
  -6   2  10     4355.85     4415.42    188.28 o 
  -4   2  10     1807.66     1826.40     79.90 o 
 -19   3  10       34.13       33.45      2.14 o 
 -17   3  10       33.55       31.62      1.99 o 
 -15   3  10       67.34       58.83      2.55 o 
 -13   3  10      138.85      128.08      5.26 o 
 -11   3  10      663.73      571.31     20.02 o 
  -9   3  10      322.36      325.49     10.73 o 
  -7   3  10      759.74      730.62     31.36 o 
  -5   3  10       63.01       62.78      4.39 o 
  -3   3  10      116.68      114.80      5.89 o 
 -18   4  10       43.83       48.18      3.16 o 
 -16   4  10      177.96      199.27      7.72 o 
 -14   4  10      190.50      189.92      7.28 o 
 -12   4  10      644.15      632.79     27.99 o 
 -10   4  10      580.77      654.04     29.06 o 
  -8   4  10      858.87      836.37     40.57 o 
  -6   4  10      557.03      603.63     26.65 o 
  -4   4  10      815.89      814.38     36.77 o 
 -17   5  10      135.57      135.56      8.40 o 
 -15   5  10       67.36       63.53      5.08 o 
 -13   5  10      110.69      110.78      6.96 o 
 -11   5  10      247.02      254.26     12.52 o 
  -9   5  10      236.65      227.77     12.15 o 
  -7   5  10      280.85      292.74     14.02 o 
  -5   5  10      846.56      792.22     36.34 o 
 -14   6  10      266.13      282.47     14.82 o 
 -12   6  10      179.00      191.86     11.02 o 
 -10   6  10       57.65       64.60      5.14 o 
  -8   6  10      571.47      587.20     27.83 o 
  -6   6  10       88.24       92.64      6.05 o 
  -9   7  10      550.85      592.76     28.15 o 
  -7   7  10      306.82      308.32     16.16 o 
  -5   7  10      250.28      264.16     13.75 o 
 -19   1  11      116.98      114.15      4.98 o 
 -17   1  11       37.14       39.11      2.55 o 
 -15   1  11      281.53      277.78      9.86 o 
 -13   1  11      105.37      101.27      4.44 o 
 -11   1  11      211.02      231.03      7.09 o 
  -9   1  11     1393.33     1406.85     36.35 o 
  -7   1  11     4941.79     4992.67    156.78 o 
  -5   1  11      849.74      850.17     26.55 o 
 -20   2  11       44.91       35.24      2.64 o 
 -18   2  11       25.08       24.05      1.84 o 
 -16   2  11       84.56       82.97      3.20 o 
 -14   2  11      114.22      100.19      3.55 o 
 -12   2  11       20.64       22.20      1.61 o 
 -10   2  11      258.07      272.23      7.70 o 
  -8   2  11     1149.33     1113.60     49.02 o 
  -6   2  11      320.73      334.81     16.32 o 
 -19   3  11       45.18       47.02      2.53 o 
 -17   3  11      190.17      194.66      6.14 o 
 -15   3  11      106.54      102.06      3.70 o 
 -13   3  11      106.64       98.76      4.24 o 
 -11   3  11      538.26      465.28     22.64 o 
  -9   3  11       71.53       79.05      5.51 o 
  -7   3  11      357.04      341.92     14.93 o 
  -5   3  11     1423.62     1360.15     60.85 o 
 -18   4  11       15.66        8.83      2.73 o 
 -16   4  11      139.41      149.67      6.21 o 
 -14   4  11      149.49      140.86      8.67 o 
 -12   4  11       22.96       22.37      3.05 o 
 -10   4  11       51.65       48.86      4.33 o 
  -8   4  11      304.68      337.27     15.52 o 
  -6   4  11      932.65      842.96     39.60 o 
 -15   5  11       98.52       96.60      6.64 o 
 -13   5  11      225.14      257.10     13.43 o 
 -11   5  11      292.46      282.15     14.18 o 
  -9   5  11      373.61      388.22     18.46 o 
  -7   5  11       26.46       23.39      2.89 o 
  -5   5  11      176.16      181.91      9.04 o 
 -12   6  11       32.30       28.26      3.91 o 
 -10   6  11      252.77      275.30     14.29 o 
  -8   6  11       41.21       41.48      4.01 o 
  -6   6  11       69.78       73.21      5.24 o 
  -7   7  11       63.59       61.55      5.30 o 
 -20   0  12      206.94      230.02     12.31 o 
 -18   0  12      192.49      187.42     10.28 o 
 -16   0  12      173.84      152.31      8.56 o 
 -14   0  12      373.63      372.48     18.09 o 
 -12   0  12      496.41      498.41     22.10 o 
 -10   0  12      127.87      116.56      7.22 o 
 -19   1  12       28.49       27.50      2.44 o 
 -17   1  12       31.42       25.85      2.25 o 
 -15   1  12       26.42       23.07      2.06 o 
 -13   1  12      152.03      169.09      5.23 o 
 -11   1  12      684.37      632.93     16.87 o 
  -9   1  12       30.08       31.49      1.81 o 
  -7   1  12      438.38      462.61     21.84 o 
 -18   2  12      137.80      141.74      4.82 o 
 -16   2  12      165.33      161.25      5.23 o 
 -14   2  12        6.20        7.37      1.22 o 
 -12   2  12      283.65      303.50      8.63 o 
 -10   2  12      413.79      387.20     13.07 o 
  -8   2  12      702.11      698.51     28.74 o 
 -17   3  12       49.90       50.18      2.55 o 
 -15   3  12       96.39       94.88      4.43 o 
 -13   3  12       23.74       23.44      3.10 o 
 -11   3  12      162.49      153.86      8.40 o 
  -9   3  12      273.63      291.56     13.75 o 
  -7   3  12      204.34      230.18     11.67 o 
 -16   4  12       75.97       81.72      5.99 o 
 -14   4  12      222.74      225.26     11.77 o 
 -12   4  12      191.72      199.35     10.33 o 
 -10   4  12      444.77      465.23     22.10 o 
  -8   4  12       30.74       28.58      3.26 o 
 -15   5  12       26.82       26.92      3.80 o 
 -13   5  12       14.10       15.25      3.21 o 
 -11   5  12       15.07       10.49      2.84 o 
  -9   5  12       22.73       22.69      3.32 o 
  -7   5  12      172.45      177.84      9.42 o 
 -12   6  12      123.39      137.81      8.94 o 
 -10   6  12      178.46      196.20     11.13 o 
  -8   6  12       91.04      104.04      6.74 o 
 -19   1  13      143.85      147.44      5.06 o 
 -17   1  13       68.71       69.17      3.01 o 
 -15   1  13      134.80      133.01      4.52 o 
 -13   1  13      251.98      286.78      8.46 o 
 -11   1  13      541.87      524.85     26.01 o 
 -18   2  13       11.33        8.79      1.54 o 
 -16   2  13        3.91        1.90      1.26 o 
 -14   2  13       33.78       34.72      2.05 o 
 -12   2  13      397.97      396.12     13.72 o 
 -10   2  13      272.12      289.42     14.02 o 
 -17   3  13      192.64      225.52      8.75 o 
 -15   3  13      131.32      151.40      8.88 o 
 -13   3  13      176.71      170.61      9.58 o 
 -11   3  13      219.87      242.17     12.52 o 
 -16   4  13      152.52      150.44      9.10 o 
 -14   4  13       29.30       27.40      3.85 o 
 -12   4  13       27.45       34.84      3.69 o 
 -10   4  13       37.21       42.49      4.12 o 
 -13   5  13      220.49      264.65     13.97 o 
 -11   5  13       66.59       79.10      5.73 o 
  -9   5  13       69.55       76.90      5.78 o 
 -10   6  13       46.75       51.27      4.92 o 
 -18   0  14      221.43      233.44     12.47 o 
 -16   0  14      256.87      232.11     12.20 o 
 -14   0  14      469.66      479.63     23.07 o 
 -17   1  14       24.20       20.06      1.87 o 
 -15   1  14       42.09       38.96      2.30 o 
 -13   1  14      117.97      116.99      4.98 o 
 -18   2  14       63.48       66.72      3.10 o 
 -16   2  14      204.32      202.84      7.93 o 
 -14   2  14       92.65       97.47      4.62 o 
 -12   2  14      534.61      589.86     19.83 o 
 -15   3  14       42.52       46.45      4.55 o 
 -13   3  14       13.58       13.11      2.84 o 
 -11   3  14      133.38      142.04      8.46 o 
 -14   4  14      239.06      256.94     13.91 o 
 -12   4  14       87.14       84.13      5.94 o 
 -11   5  14       54.12       58.28      5.24 o 
 -17   1  15      244.91      259.15      9.73 o 
 -15   1  15      164.39      181.67      7.23 o 
 -16   2  15        6.22        4.94      1.93 o 
 -14   2  15       54.71       52.31      3.25 o 
 -15   3  15      221.82      236.07     13.06 o 
 -13   3  15       81.89       81.35      5.67 o 
                                                 
